# Supplementary material for: Deciphering the Molecular Mechanism Underlying African Animal Trypanosomiasis by Means of the 1000 Bull Genomes Project Genomic Dataset
Source: Biology (Basel). 2022 May 13;11(5):742. doi: 10.3390/biology11050742 (PMC9138820; doi:10.3390/biology11050742)
Supplement: Supplementary file 1 [file biology-11-00742-s001.zip]

Archive with 5 entries (5 files):
- SupplementaryFileS1.xlsx
- SupplementaryFileS2.xlsx
- SupplementaryFileS3.xlsx
- SupplementaryFileS4.pdf
- SupplementaryFileS5.pdf
