# Supplementary material for: Deciphering the Molecular Mechanism Underlying African Animal Trypanosomiasis by Means of the 1000 Bull Genomes Project Genomic Dataset
Source: Biology (Basel). 2022 May 13;11(5):742. doi: 10.3390/biology11050742 (PMC9138820; doi:10.3390/biology11050742)
Supplement: Supplementary file 1 [file biology-11-00742-s001.zip › SupplementaryFileS2.xlsx]

## Sheet: Boran Liver
SNP ID	Allele	PWM	Pos	Strand	CSS	MSS	Seq	Consequence
10-42705928-C-G	Ref	V$MAZ_Q6_01	22	-	1	0.952	cgctccCCTCCacc	Loss of TFBS
10-85447931-A-C	Ref	V$FREAC3_01	22	+	1	0.895	gggaaGTAAAtaagtt	Score-Change
10-85447931-A-C	Alt	V$FREAC3_01	22	+	1	0.892	gggacGTAAAtaagtt	Score-Change
10-85448459-T-A	Ref	V$PLZF_02	11	-	1	0.803	gccctggtcctcCTTTAgcctcatttggg	Loss of TFBS
10-85448459-T-A	Ref	V$GKLF_Q4	19	+	1	1	CCTCCtt	No Change
10-85448459-T-A	Alt	V$GKLF_Q4	19	+	1	1	CCTCCtt	No Change
10-9335919-C-T	Ref	V$CPHX_01	26	-	0.966	0.839	gaTGATCccatctt	Score-Change
10-9335919-C-T	Alt	V$CPHX_01	26	-	0.966	0.84	aaTGATCccatctt	Score-Change
10-19578751-C-T	Ref	V$STAT1_Q6	21	+	1	0.998	ttctGGGAAa	Loss of TFBS
10-19578751-C-T	Ref	V$NFAT1_Q4	26	+	1	1	GGAAAa	Loss of TFBS
10-21978598-A-G	Ref	V$HMGIY_Q3	18	-	1	0.947	ttaccAAATTtcatt	Loss of TFBS
10-42705928-C-G	Ref	V$MAZ_Q6_01	17	+	1	0.952	ggtGGAGGggagcg	Loss of TFBS
10-51209969-G-A	Ref	V$PLZF_02	9	-	0.979	0.82	cagcacatcataATTTActcgacaaatat	Score-Change
10-51209969-G-A	Alt	V$PLZF_02	9	-	0.979	0.818	cagcacatcataATTTAttcgacaaatat	Score-Change
10-51209969-G-A	Ref	V$SP100_04	20	-	0.928	0.933	aatttactCGACAaa	Score-Change
10-51209969-G-A	Alt	V$SP100_04	20	-	0.928	0.93	aatttattCGACAaa	Score-Change
10-51210213-A-G	Ref	V$HOXC13_01	26	-	0.923	0.851	tattTTTAAaagagta	Score-Change
10-51210213-A-G	Alt	V$HOXC13_01		-	0.923	0.85	cattTTTAAaagagta	Score-Change
10-51210213-A-G	Ref	V$HOMEZ_01	17	-	0.783	0.798	cagataAACTAttttta	Score-Change
10-51210213-A-G	Alt	V$HOMEZ_01	17	-	0.773	0.792	cagataAACCAttttta	Score-Change
10-62071268-A-G	Ref	V$ZIC1_05	21	-	0.832	0.876	agcccTTCTGagaat	Loss of TFBS
10-62071378-C-T	Ref	V$RHOX11_01	22	-	1	0.87	cagagtcACAGCcacag	Score-Change
10-62071378-C-T	Alt	V$RHOX11_01	22	-	1	0.884	cagaatcACAGCcacag	Score-Change
10-62071378-C-T	Ref	V$CPHX_01	12	+	1	0.858	ttgttcgAATCAga	No Change
10-62071378-C-T	Alt	V$CPHX_01	12	+	1	0.858	ttgttcgAATCAga	No Change
10-62071460-C-T	Ref	V$HDX_01	14	+	1	0.901	ctagaaaAATCAgttta	Score-Change
10-62071460-C-T	Alt	V$HDX_01	14	+	1	0.902	ctagaaaAATCAattta	Score-Change
10-85447931-A-C	Ref	V$FREAC3_01	15	-	1	0.895	aacttaTTTACttccc	Score-Change
10-85447931-A-C	Alt	V$FREAC3_01	15	-	1	0.892	aacttaTTTACgtccc	Score-Change
10-85448459-T-A	Ref	V$PLZF_02	13	+	1	0.803	cccaaatgaggcTAAAGgaggaccagggc	Loss of TFBS
10-88889096-C-G	Ref	V$GEN_INI_B	19	-	0.995	0.995	AACTGagg	Loss of TFBS
10-42705928-C-G	Alt	V$BEN_01	19	-	1	0.986	catCGCTG	Gain of TFBS
10-85447931-A-C	Alt	V$XBP1_01	18	-	0.892	0.832	ctgaggGACGTaaataa	Gain of TFBS
10-85447931-A-C	Alt	V$HOXD12_01	20	+	1	0.844	gagggacGTAAAtaagt	Gain of TFBS
10-21978460-A-G	Alt	V$XBP1_01	19	+	1	0.833	gatccaACGTGgtggga	Gain of TFBS
10-42705928-C-G	Alt	V$BEN_01	26	+	1	0.986	CAGCGatg	Gain of TFBS
10-51210194-C-T	Alt	V$PBX_Q3	25	+	0.887	0.917	GAGTGatgggaa	Gain of TFBS
10-51210213-A-G	Alt	V$YY1_Q6_03	25	+	1	1	CCATTtt	Gain of TFBS
10-62071268-A-G	Alt	V$CPBP_Q6	22	+	1	1	GCCCCtc	Gain of TFBS
10-62071460-C-T	Alt	V$DUXL_01	15	+	1	0.804	tagaaaAATCAatttac	Gain of TFBS
10-85447931-A-C	Alt	V$XBP1_01	18	+	0.892	0.832	ttatttACGTCcctcag	Gain of TFBS
10-85447931-A-C	Alt	V$HOXD12_01	16	-	1	0.844	acttaTTTACgtccctc	Gain of TFBS
10-88889002-C-T	Alt	V$HOMEZ_01	20	-	0.888	0.808	tgtaagAGCGAtgcgtt	Gain of TFBS
10-88889699-C-G	Alt	V$HNF3B_Q6	24	-	1	0.988	ggcAAACAa	Gain of TFBS
11-49641289-C-T	Ref	V$CPHX_01	12	+	0.768	0.878	gtgatgcCATCTaa	No Change
11-49641289-C-T	Alt	V$CPHX_01	12	+	0.768	0.878	gtgatgcCATCTaa	No Change
11-71836039-G-A	Ref	V$BEN_01	22	+	1	0.948	CAGCGtcc	Loss of TFBS
11-3825089-G-A	Ref	V$RHOX11_01	9	-	0.892	0.873	tccagttACAACtgcat	No Change
11-3825089-G-A	Alt	V$RHOX11_01	9	-	0.892	0.873	tccagttACAACtgcat	No Change
11-46474392-C-A	Ref	V$ETS_Q6	26	-	1	1	gaGGAAGt	Loss of TFBS
11-46474392-C-A	Ref	V$HOXB13_01	12	+	1	0.874	agatccATAAAaagga	Score-Change
11-46474392-C-A	Alt	V$HOXB13_01	12	+	1	0.876	agatccATAAAaagta	Score-Change
11-46474392-C-A	Ref	V$GKLF_Q4	23	-	1	1	aaGGAGG	Loss of TFBS
11-46552585-T-C	Ref	V$HDX_01	14	-	1	0.904	aatgtTGATTccatatg	Score-Change
11-46552585-T-C	Alt	V$HDX_01	14	-	1	0.905	aatgtTGATTccgtatg	Score-Change
11-46552585-T-C	Ref	V$DUXL_01	13	-	1	0.852	taatgtTGATTccatat	Score-Change
11-46552585-T-C	Alt	V$DUXL_01	13	-	1	0.875	taatgtTGATTccgtat	Score-Change
11-47386753-A-G	Ref	V$ZFP105_04	12	+	1	0.972	ttgagTCAATaatttct	Score-Change
11-47386753-A-G	Alt	V$ZFP105_04	12	+	1	0.965	ttgagTCAATaattcct	Score-Change
11-47386946-T-A	Ref	V$HOXC13_01	19	-	0.921	0.848	atctTTTAGgaatagt	Loss of TFBS
11-47386946-T-A	Ref	V$HOXD12_01	18	-	0.848	0.82	tatctTTTAGgaatagt	Loss of TFBS
11-71836039-G-A	Ref	V$BEN_01	23	-	1	0.948	ggaCGCTG	Loss of TFBS
11-72665564-G-A	Ref	V$HELIOSA_02	16	+	1	0.996	taaAGGAAaac	No Change
11-72665564-G-A	Alt	V$HELIOSA_02	16	+	1	0.996	taaAGGAAaat	No Change
11-72665564-G-A	Ref	V$NFAT1_Q4	20	+	1	1	GGAAAa	No Change
11-72665564-G-A	Alt	V$NFAT1_Q4	20	+	1	1	GGAAAa	No Change
11-86632937-G-T	Ref	V$XBP1_01	10	-	1	0.877	aaaacaCACGTttcagc	Score-Change
11-86632937-G-T	Alt	V$XBP1_01	10	-	1	0.875	aaaacaCACGTttcaga	Score-Change
11-86632937-G-T	Ref	V$CDX2_01	24	+	1	0.949	agcagtaATAAActct	No Change
11-86632937-G-T	Alt	V$CDX2_01	24	+	1	0.949	agaagtaATAAActct	No Change
11-86632937-G-T	Ref	V$MAFA_Q4	22	+	1	1	TCAGCag	Loss of TFBS
11-86632950-T-C	Ref	V$XBP1_01	23	-	1	0.877	aaaacaCACGTttcagc	Score-Change
11-86632950-T-C	Alt	V$XBP1_01	23	-	1	0.88	aaagcaCACGTttcagc	Score-Change
11-86632950-T-C	Ref	V$FAC1_01	14	+	0.978	0.935	aaacAAAACaaaac	No Change
11-86632950-T-C	Alt	V$FAC1_01	14	+	0.978	0.935	aaacAAAACaaagc	No Change
11-86632950-T-C	Ref	V$FAC1_01	19	+	0.978	0.961	aaacAAAACacacg	Loss of TFBS
11-87496721-C-T	Ref	V$HMX1_02	15	-	0.782	0.822	gctcatGAATTgcctca	Loss of TFBS
11-92395399-G-C	Ref	V$AP2ALPHA_03	22	+	0.954	0.901	ggGGCCTccggcgag	Loss of TFBS
11-92395399-G-C	Ref	V$AP2ALPHA_03	22	-	0.901	0.901	ggggcctcCGGCGag	Loss of TFBS
11-92395399-G-C	Ref	V$CPBP_Q6	20	-	1	1	gtGGGGC	No Change
11-92395399-G-C	Alt	V$CPBP_Q6	20	-	1	1	gtGGGGG	No Change
11-11214806-A-C	Alt	V$HSF1_01	18	+	0.974	0.985	GGAAGgttcg	Gain of TFBS
11-49641289-C-T	Alt	V$DUXL_01	18	+	1	0.853	ccatctAATCAtctcat	Gain of TFBS
11-49641289-C-T	Alt	V$CRX_Q4_01	22	+	1	1	cTAATC	Gain of TFBS
11-11214806-A-C	Alt	V$HSF1_01	25	-	0.974	0.985	cgaacCTTCC	Gain of TFBS
11-46474158-G-A	Alt	V$HIC1_08	25	+	1	0.996	aTGCCAacg	Gain of TFBS
11-49261091-G-C	Alt	V$HOXD12_01	16	-	0.782	0.829	ttcccATTACgacatca	Gain of TFBS
11-86632950-T-C	Alt	V$DBP_Q6	25	+	0.985	0.987	AGCACac	Gain of TFBS
11-49641289-C-T	Alt	V$DUXL_01	18	-	1	0.853	atgagaTGATTagatgg	Gain of TFBS
11-49641289-C-T	Alt	V$CRX_Q4_01	25	-	1	1	GATTAg	Gain of TFBS
12-53068060-A-C	Ref	V$MYB_05	9	+	1	0.937	gaggtaaCCGTTctgct	No Change
12-53068060-A-C	Alt	V$MYB_05	9	+	1	0.937	gaggtaaCCGTTctgct	No Change
12-53068060-A-C	Ref	V$MYB_05	9	-	0.887	0.899	gaggtAACCGttctgct	No Change
12-53068060-A-C	Alt	V$MYB_05	9	-	0.887	0.899	gaggtAACCGttctgct	No Change
13-47437369-C-A	Ref	V$PLZF_02	9	-	0.976	0.82	taaaagattgtaGTTTAcattccagccaa	Score-Change
13-47437369-C-A	Alt	V$PLZF_02	9	-	0.976	0.819	taaaagattgtaGTTTAaattccagccaa	Score-Change
13-47437369-C-A	Ref	V$TEF1_Q6_04	25	+	1	0.989	acATTCCagcc	Loss of TFBS
13-18066483-A-C	Ref	V$BEN_01	20	-	1	0.956	aacCGCTG	Loss of TFBS
13-18066483-A-C	Ref	V$ZFP161_04	26	-	1	0.902	tggcggcGCGCGgc	No Change
13-18066483-A-C	Alt	V$ZFP161_04	26	-	1	0.902	gggcggcGCGCGgc	No Change
13-47437369-C-A	Ref	V$PLZF_02	15	+	0.976	0.82	ttggctggaatgTAAACtacaatctttta	Score-Change
13-47437369-C-A	Alt	V$PLZF_02	15	+	0.976	0.819	ttggctggaattTAAACtacaatctttta	Score-Change
13-47437369-C-A	Ref	V$TEF1_Q6_04	17	-	1	0.989	ggctGGAATgt	Loss of TFBS
13-60623339-G-A	Ref	V$CPHX_01	25	-	0.739	0.847	acTGCTTctatcac	Score-Change
13-60623339-G-A	Alt	V$CPHX_01	25	-	0.739	0.861	atTGCTTctatcac	Score-Change
13-60623339-G-A	Ref	V$CPHX_01	26	+	0.963	0.835	ctgcttcTATCAcc	No Change
13-60623339-G-A	Alt	V$CPHX_01	26	+	0.963	0.835	ttgcttcTATCAcc	No Change
13-78143583-A-G	Ref	V$HOMEZ_01	15	-	0.775	0.812	cttttaAACAAtattat	Loss of TFBS
13-78143583-A-G	Ref	V$SRY_Q6	20	-	1	1	aAACAA	No Change
13-78143583-A-G	Alt	V$SRY_Q6	20	-	1	1	aAACAA	No Change
13-47437369-C-A	Alt	V$PAX_Q6	23	-	1	0.856	ttaaatTCCAG	Gain of TFBS
13-47437369-C-A	Alt	V$PAX_Q6	19	+	1	0.856	CTGGAatttaa	Gain of TFBS
13-72752942-A-G	Alt	V$GEN_INI_B	20	-	0.996	0.989	AAATGacg	Gain of TFBS
14-21902096-G-T	Ref	V$DUXL_01	12	-	1	0.823	tcttttTGATTaaagcc	Score-Change
14-21902096-G-T	Alt	V$DUXL_01	12	-	1	0.878	tcttttTGATTaaatcc	Score-Change
14-21902096-G-T	Ref	V$DUXL_01	24	+	1	0.823	ggctttAATCAaaaaga	Score-Change
14-21902096-G-T	Alt	V$DUXL_01	24	+	1	0.878	ggatttAATCAaaaaga	Score-Change
14-21902096-G-T	Alt	V$CPHX_01	16	-	1	0.869	ttTGATTaaatcct	Gain of TFBS
14-21902096-G-T	Alt	V$CPHX_01	17	+	0.778	0.866	ttgattaAATCCta	Gain of TFBS
14-21902096-G-T	Alt	V$CPHX_01	22	-	0.778	0.866	taGGATTtaatcaa	Gain of TFBS
14-21902096-G-T	Alt	V$CPHX_01	23	+	1	0.869	aggatttAATCAaa	Gain of TFBS
15-22502097-C-T	Ref	V$XBP1_01	19	+	1	0.905	ttgaaaACGTGctcaat	Loss of TFBS
15-53416841-G-T	Ref	V$SP1_Q6_01	18	-	1	0.969	cccCCGCCcg	Loss of TFBS
15-53417008-T-C	Ref	V$RREB1_01	21	+	1	0.889	cCCCAAaagaccac	Loss of TFBS
15-22502097-C-T	Ref	V$XBP1_01	17	-	1	0.905	attgagCACGTtttcaa	Loss of TFBS
15-42379849-C-G	Ref	V$RFX1_01	10	-	0.982	0.963	tgGTTTCttggtgacag	No Change
15-42379849-C-G	Alt	V$RFX1_01	10	-	0.982	0.963	tgGTTTCttggtgacac	No Change
15-22502097-C-T	Alt	V$NANo ChangeG_01	21	-	0.945	0.923	gaaAATGTgctc	Gain of TFBS
15-83525959-G-A	Alt	V$RHOX11_01	16	+	0.892	0.875	tggtgGTTGTaatcggt	Gain of TFBS
15-53417008-T-C	Alt	V$CPBP_Q6	20	+	1	1	CCCCCag	Gain of TFBS
15-76779797-C-T	Alt	V$RBPJK_01	20	-	1	0.953	ttTCCCAcact	Gain of TFBS
15-83525959-G-A	Alt	V$RHOX11_01	20	-	0.892	0.875	accgattACAACcacca	Gain of TFBS
15-22502097-C-T	Alt	V$NANo ChangeG_01	20	+	0.945	0.923	gagcACATTttc	Gain of TFBS
16-70938335-A-C	Ref	V$CIZ_01	24	-	1	1	gatTTTTTc	Loss of TFBS
16-70938335-A-C	Ref	V$HDX_01	18	-	1	0.927	gactcTGATTttttcca	Loss of TFBS
16-70938335-A-C	Ref	V$GFI1_Q6_01	20	-	1	0.995	ctcTGATTtt	Loss of TFBS
16-66012907-T-A	Alt	V$PLZF_02	19	-	0.978	0.8	ttttttttaaatTTTTAttggccatatag	Gain of TFBS
17-62047589-A-G	Ref	V$HDX_01	25	-	1	0.922	ttgccTGATTttgaact	Score-Change
17-62047589-A-G	Alt	V$HDX_01	25	-	1	0.915	tcgccTGATTttgaact	Score-Change
17-62047695-T-C	Ref	V$ZNF333_01	26	-	1	1	ATTAT	Loss of TFBS
17-62288820-G-A	Ref	V$HDX_01	13	-	1	0.894	ttcatTGATTactcgtt	Score-Change
17-62288820-G-A	Alt	V$HDX_01	13	-	1	0.891	ttcatTGATTacttgtt	Score-Change
17-62288820-G-A	Ref	V$DUXL_01	12	-	1	0.815	tttcatTGATTactcgt	Score-Change
17-62288820-G-A	Alt	V$DUXL_01	12	-	1	0.86	tttcatTGATTacttgt	Score-Change
17-62288820-G-A	Ref	V$HOMEZ_01	19	+	1	0.837	gattacTCGTTttctcg	Loss of TFBS
17-3967266-A-G	Alt	V$TBX5_01	19	-	1	0.972	gtccACACCttt	Gain of TFBS
17-4437409-A-G	Alt	V$MECP2_02	19	-	0.989	0.989	ttaagCCCGG	Gain of TFBS
17-62288820-G-A	Alt	V$SRY_Q6	25	+	1	1	TTGTTt	Gain of TFBS
18-26471696-T-C	Ref	V$ZNF333_01	26	+	1	1	ATAAT	Loss of TFBS
18-26471786-A-G	Ref	V$XBP1_01	24	-	0.884	0.822	tttaggAACGTccactt	Score-Change
18-26471786-A-G	Alt	V$XBP1_01	24	-	0.884	0.82	ttcaggAACGTccactt	Score-Change
18-26471786-A-G	Ref	V$HOXD12_01	19	-	0.848	0.812	gaagaTTTAGgaacgtc	Loss of TFBS
18-26471952-C-G	Ref	V$DBP_Q6	26	-	1	1	gtTTGCT	Loss of TFBS
18-26471952-C-G	Ref	V$PLZF_02	20	+	0.976	0.815	tttctagtttgcTAAACcagaccctgttt	Score-Change
18-26471952-C-G	Alt	V$PLZF_02	20	+	0.976	0.814	tttctactttgcTAAACcagaccctgttt	Score-Change
18-26471952-C-G	Ref	V$CEBPA_Q6	26	-	0.997	0.995	gtTTGCTaaacca	No Change
18-26471952-C-G	Alt	V$CEBPA_Q6	26	-	0.997	0.995	ctTTGCTaaacca	No Change
18-26472049-G-A	Ref	V$PIT1_Q6_01	16	+	1	0.984	tcaaATTCAt	No Change
18-26472049-G-A	Alt	V$PIT1_Q6_01	16	+	1	0.984	tcaaATTCAt	No Change
18-46179016-A-G	Ref	V$XBP1_01	16	-	1	0.918	aactgaCACGTcctgat	Loss of TFBS
18-53310381-C-A	Ref	V$HOXB13_01	13	+	1	0.923	tcgcgaATAAAaggcc	Score-Change
18-53310381-C-A	Alt	V$HOXB13_01	13	+	1	0.926	tcgcgaATAAAagtcc	Score-Change
18-57443452-T-C	Ref	V$PLZF_02	3	+	0.978	0.805	gtaggatgaaggTAAAAatggagaggtgt	Score-Change
18-57443452-T-C	Alt	V$PLZF_02	3	+	0.978	0.803	gtaggatgaaggTAAAAatggaggggtgt	Score-Change
18-57470691-C-T	Ref	V$FREAC3_01	22	+	1	0.867	cagcgGTAAAgaatct	Score-Change
18-57470691-C-T	Alt	V$FREAC3_01	22	+	1	0.87	cagcaGTAAAgaatct	Score-Change
18-57470691-C-T	Ref	V$BEN_01	22	+	1	0.985	CAGCGgta	Loss of TFBS
18-62761945-A-G	Ref	V$ZNF333_01	25	+	1	1	ATAAT	Loss of TFBS
18-62762009-T-C	Ref	V$PAX_Q6	17	+	0.818	0.894	CTGAAactaac	Score-Change
18-62762009-T-C	Alt	V$PAX_Q6	17	+	0.818	0.835	CTGAAactagc	Score-Change
18-62762045-T-C	Ref	V$IRX2_01	10	-	1	0.866	atagatgCATGTatata	Score-Change
18-62762045-T-C	Alt	V$IRX2_01	10	-	1	0.857	atagatgCATGTatatg	Score-Change
18-62762045-T-C	Ref	V$IRX2_01	11	+	0.816	0.866	tagatGCATGtatatat	Score-Change
18-62762045-T-C	Alt	V$IRX2_01	11	+	0.816	0.867	tagatGCATGtatatgt	Score-Change
18-62762048-A-G	Ref	V$IRX2_01	13	-	1	0.866	atagatgCATGTatata	Score-Change
18-62762048-A-G	Alt	V$IRX2_01	13	-	1	0.865	atagatgCATGTacata	Score-Change
18-62762048-A-G	Ref	V$IRX2_01	14	+	0.816	0.866	tagatGCATGtatatat	No Change
18-62762048-A-G	Alt	V$IRX2_01	14	+	0.816	0.866	tagatGCATGtacatat	No Change
18-62762079-T-C	Ref	V$NFAT1_Q4	24	+	1	1	GGAAAa	Loss of TFBS
18-62762090-T-G	Ref	V$PAX_Q6	18	+	0.818	0.839	CTGTAactacc	Score-Change
18-62762090-T-G	Alt	V$PAX_Q6	18	+	0.818	0.848	CTGTAactccc	Score-Change
18-62762202-C-G	Ref	V$CPBP_Q6	21	-	1	1	caGGGGG	Loss of TFBS
18-62762202-C-G	Ref	V$INSM1_01	18	+	1	0.967	tgtcAGGGGgag	Loss of TFBS
18-62762229-G-A	Ref	V$MYB_05	19	-	0.881	0.904	gaactTACGGttaccag	Loss of TFBS
18-25882850-G-A	Alt	V$PBX_Q3	17	-	1	0.947	ggctcatCAATC	Gain of TFBS
18-10820985-A-G	Alt	V$BEN_01	23	+	1	1	CAGCGacc	Gain of TFBS
18-10820985-A-G	Alt	V$RHOX11_01	15	-	1	0.884	aaagtaaACAGCgaccc	Gain of TFBS
18-25882850-G-A	Alt	V$PBX_Q3	24	+	1	0.947	GATTGatgagcc	Gain of TFBS
18-26472112-C-T	Alt	V$RHOX11_01	22	-	1	0.857	aagaaaaACAGCcactg	Gain of TFBS
18-55279962-C-T	Alt	V$CRX_Q4_01	24	+	1	1	tTAATC	Gain of TFBS
18-57470691-C-T	Alt	V$MAFA_Q4	21	+	1	1	TCAGCag	Gain of TFBS
18-62761945-A-G	Alt	V$AML3_Q6	21	+	1	1	aACCACaa	Gain of TFBS
18-62762045-T-C	Alt	V$IRX2_01	17	+	0.791	0.838	catgtATATGtataact	Gain of TFBS
18-62762048-A-G	Alt	V$IRX2_01	20	+	0.791	0.838	catgtACATAtataact	Gain of TFBS
19-26410498-G-C	Ref	V$GEN_INI_B	24	-	0.99	0.99	AAGTGagg	Score-Change
19-26410498-G-C	Alt	V$GEN_INI_B	24	-	0.995	0.995	AACTGagg	Score-Change
19-26567597-T-C	Ref	V$SIX1_01	16	-	1	0.884	tgaagTGATAtcttgtg	Score-Change
19-26567597-T-C	Alt	V$SIX1_01	16	-	1	0.946	tgaagTGATAccttgtg	Score-Change
19-19841319-A-G	Ref	V$XVENT1_01	21	+	1	0.916	gagcgATTTGtac	Loss of TFBS
19-15810166-C-T	Ref	V$HOXD12_01	22	-	0.848	0.816	gctggTTTAGgatggca	Score-Change
19-15810166-C-T	Alt	V$HOXD12_01	22	-	0.848	0.819	gctgaTTTAGgatggca	Score-Change
19-19841319-A-G	Ref	V$XVENT1_01	19	-	1	0.916	gtaCAAATcgctc	Loss of TFBS
19-26567597-T-C	Ref	V$SIX1_01	20	+	1	0.884	cacaagaTATCActtca	Score-Change
19-26567597-T-C	Alt	V$SIX1_01	20	+	1	0.946	cacaaggTATCActtca	Score-Change
19-42358603-G-T	Ref	V$HOMEZ_01	14	+	0.775	0.786	gcaataTTGTTtctttg	No Change
19-42358603-G-T	Alt	V$HOMEZ_01	14	+	0.775	0.786	gcaataTTGTTtatttg	No Change
19-42358603-G-T	Ref	V$SRY_Q6	20	+	1	1	TTGTTt	No Change
19-42358603-G-T	Alt	V$SRY_Q6	20	+	1	1	TTGTTt	No Change
19-42522697-A-G	Ref	V$P53_Q3	18	-	1	0.989	gggGCATGtgg	Loss of TFBS
19-43951782-C-A	Ref	V$PAX_Q6	16	-	0.857	0.875	gttattTCCTG	Loss of TFBS
19-48960973-C-T	Ref	V$HDX_01	25	-	1	0.986	ggacaTGATTtctcaaa	Score-Change
19-48960973-C-T	Alt	V$HDX_01	25	-	1	0.984	gaacaTGATTtctcaaa	Score-Change
19-49943542-G-T	Ref	V$AIRE_01	8	-	1	0.94	aataatccctcatAACCAcctgagag	Score-Change
19-49943542-G-T	Alt	V$AIRE_01	8	-	1	0.946	aataatccctcatAACCAactgagag	Score-Change
19-53948075-G-C	Ref	V$CPBP_Q6	19	-	1	1	gcGGGGC	No Change
19-53948075-G-C	Alt	V$CPBP_Q6	19	-	1	1	gcGGGGC	No Change
19-53948404-A-G	Ref	V$HOMEZ_01	15	-	0.76	0.788	tcgataAAAGAtttgat	Loss of TFBS
19-53948404-A-G	Ref	V$HOXB13_01	12	+	1	0.863	gattcgATAAAagatt	No Change
19-53948404-A-G	Alt	V$HOXB13_01	12	+	1	0.863	gattcgATAAAagact	No Change
19-26410498-G-C	Ref	V$GEN_INI_B	21	+	0.99	0.99	cctCACTT	Score-Change
19-26410498-G-C	Alt	V$GEN_INI_B	21	+	0.995	0.995	cctCAGTT	Score-Change
19-38433552-A-G	Ref	V$HNF3B_Q6	25	+	1	0.987	aTGTTTact	Loss of TFBS
19-19841612-A-C	Alt	V$IK_Q5_01	26	-	1	1	ccTCCCA	Gain of TFBS
19-15810166-C-T	Alt	V$HDX_01	19	-	1	0.897	gtagcTGATTtaggatg	Gain of TFBS
19-19841612-A-C	Alt	V$IK_Q5_01	20	+	1	1	TGGGAgg	Gain of TFBS
19-20053476-T-C	Alt	V$P53_Q3	25	-	1	0.984	tggGCATGgcg	Gain of TFBS
19-42358603-G-T	Alt	V$XVENT1_01	21	+	1	0.91	tgtttATTTGtgg	Gain of TFBS
19-48960676-T-C	Alt	V$XBP1_01	17	-	1	0.88	atgcagCACGTatctgc	Gain of TFBS
19-48960973-C-T	Alt	V$HOMEZ_01	16	-	1	0.825	ggggtaAACGAacatga	Gain of TFBS
1-65380801-G-A	Ref	V$PLZF_02	6	-	1	0.856	taattggtcaacCTTTAtctcgggtgaag	Score-Change
1-65380801-G-A	Alt	V$PLZF_02	6	-	1	0.858	taattggtcaacCTTTAtcttgggtgaag	Score-Change
1-65380801-G-A	Ref	V$SREBP_Q6	22	-	1	0.971	atctcgGGTGAagag	Loss of TFBS
1-65381424-C-T	Ref	V$HOXC13_01	17	-	1	0.965	ctagTTTACgagattg	Score-Change
1-65381424-C-T	Alt	V$HOXC13_01	17	-	1	0.87	ctagTTTACaagattg	Score-Change
1-65381424-C-T	Ref	V$HOXD12_01	16	-	1	0.915	cctagTTTACgagattg	Loss of TFBS
1-65381424-C-T	Ref	V$HOMEZ_01	24	+	0.775	0.806	acgagaTTGTTtttgtg	Score-Change
1-65381424-C-T	Alt	V$HOMEZ_01	24	+	0.775	0.819	acaagaTTGTTtttgtg	Score-Change
1-65381475-C-T	Ref	V$IRX2_01	16	-	1	0.929	ccatttaCATGTtctgc	Loss of TFBS
1-65381475-C-T	Ref	V$IRX2_01	17	+	1	0.928	catttACATGttctgcc	Loss of TFBS
1-86383166-G-A	Ref	V$HDX_01	10	+	1	0.916	actctaaAATCActaac	No Change
1-86383166-G-A	Alt	V$HDX_01	10	+	1	0.916	actctaaAATCActaat	No Change
1-97163313-C-T	Ref	V$ZFP161_04	18	+	0.831	0.863	ggCGTGCagggccc	Score-Change
1-97163313-C-T	Alt	V$ZFP161_04	18	+	0.831	0.856	ggCGTGCaaggccc	Score-Change
1-97163539-A-G	Ref	V$XBP1_01	22	-	1	0.889	aatcttCACGTtctctc	Score-Change
1-97163539-A-G	Alt	V$XBP1_01	22	-	1	0.888	aatcctCACGTtctctc	Score-Change
1-107079366-G-T	Ref	V$HDX_01	22	+	1	0.967	aactcgaAATCAttatt	No Change
1-107079366-G-T	Alt	V$HDX_01	22	+	1	0.967	aactagaAATCAttatt	No Change
1-107079567-T-C	Ref	V$CEBPA_Q6	26	-	0.997	0.995	acTTGCTcaataa	No Change
1-107079567-T-C	Alt	V$CEBPA_Q6	26	-	0.997	0.995	gcTTGCTcaataa	No Change
1-119191955-T-A	Ref	V$SP100_04	21	-	0.928	0.895	actctaagCGACAcc	Loss of TFBS
1-127469640-T-C	Ref	V$PLZF_02	11	+	0.978	0.804	cttacttgaaagTAAAAatttctctctgt	Loss of TFBS
1-127469681-A-G	Ref	V$MAF_Q4	21	-	0.918	0.945	tTGAATcagc	Loss of TFBS
1-127469809-C-T	Ref	V$MUSCLEINI_B	11	-	0.974	0.923	ggctgggGTGTGggggatgaa	Loss of TFBS
1-127469809-C-T	Ref	V$CPBP_Q6	20	-	1	1	gtGGGGG	Loss of TFBS
1-133025220-T-G	Ref	V$IPF1_Q5	21	-	1	1	cCATTAg	Loss of TFBS
1-135882357-T-C	Ref	V$ZNF333_01	26	+	1	1	ATAAT	Loss of TFBS
1-135882357-T-C	Ref	V$POU2F1_Q6	18	+	0.959	0.972	tcattTTCATaa	Loss of TFBS
1-157411368-C-G	Ref	V$HOMEZ_01	18	+	0.888	0.87	tgcataTCGCTttaact	Loss of TFBS
1-143851174-T-G	Alt	V$CPBP_Q6	24	-	1	1	gtGGGGG	Gain of TFBS
1-94769926-G-C	Alt	V$REST_Q5	19	+	1	0.926	cccatgTGCTGga	Gain of TFBS
1-107079567-T-C	Alt	V$TEF1_Q6_04	17	-	1	0.98	aacaGGAATgc	Gain of TFBS
1-135882357-T-C	Alt	V$CREBP1_01	22	+	0.766	0.849	TTTCGtaa	Gain of TFBS
1-135882357-T-C	Alt	V$CREBP1_01	22	-	1	0.849	tttCGTAA	Gain of TFBS
1-143851174-T-G	Alt	V$CPBP_Q6	22	+	1	1	CCCCCac	Gain of TFBS
20-2179963-T-G	Ref	V$HOMEZ_01	19	-	0.76	0.788	aaataaAAAGAtgaaga	Loss of TFBS
20-2179963-T-G	Ref	V$HOXB13_01	15	+	1	0.933	cgccaaATAAAaagat	Loss of TFBS
20-10517829-G-A	Ref	V$E2F_Q6_01	22	-	0.99	0.921	tctTCGCGggat	Loss of TFBS
20-10518250-G-A	Ref	V$PLZF_02	17	-	0.976	0.815	aaagaaatccatGTTTAgtcccgtgttac	Score-Change
20-10518250-G-A	Alt	V$PLZF_02	17	-	0.976	0.812	aaagaaatctatGTTTAgtcccgtgttac	Score-Change
20-25516088-T-A	Ref	V$HOXC13_01	17	+	0.923	0.847	acctcttTTAAAaact	Loss of TFBS
20-25516227-T-G	Ref	V$ISL1_Q3	25	-	1	1	CATTAacc	Loss of TFBS
20-25516465-C-G	Ref	V$HDX_01	20	-	1	0.896	attttTGATTtggaaaa	Loss of TFBS
20-25516465-C-G	Ref	V$DUXL_01	19	-	1	0.848	gattttTGATTtggaaa	Loss of TFBS
20-58595430-G-A	Ref	V$CRX_Q4_01	20	-	1	1	GATTAg	No Change
20-58595430-G-A	Alt	V$CRX_Q4_01	20	-	1	1	GATTAg	No Change
20-58595577-C-T	Ref	V$XBP1_01	9	-	1	0.902	gtcggaCACGTccgagc	No Change
20-58595577-C-T	Alt	V$XBP1_01	9	-	1	0.902	gtcggaCACGTccgagc	No Change
20-58595593-A-G	Ref	V$XBP1_01	25	-	1	0.902	gtcggaCACGTccgagc	Score-Change
20-58595593-A-G	Alt	V$XBP1_01	25	-	1	0.873	gccggaCACGTccgagc	Score-Change
20-58595593-A-G	Ref	V$HOXD12_01	11	+	0.768	0.824	tggggtcGCAAAgagtc	Score-Change
20-58595593-A-G	Alt	V$HOXD12_01	11	+	0.768	0.823	tggggtcGCAAAgagcc	Score-Change
20-58595840-C-T	Ref	V$HDX_01	9	+	1	0.96	taaaggaAATCAgtcct	No Change
20-58595840-C-T	Alt	V$HDX_01	9	+	1	0.96	taaaggaAATCAgtcct	No Change
20-58595840-C-T	Ref	V$PIT1_Q6_01	26	+	1	0.995	gaatATTCAt	Score-Change
20-58595840-C-T	Alt	V$PIT1_Q6_01	26	+	1	0.996	aaatATTCAt	Score-Change
20-25516452-A-G	Alt	V$HOMEZ_01	18	-	0.823	0.834	ggaaaaTACGAtcatta	Gain of TFBS
20-58595577-C-T	Alt	V$BRCA_01	25	-	0.994	0.995	CAACGgaa	Gain of TFBS
20-58595593-A-G	Alt	V$DEAF1_02	21	-	0.961	0.851	aagagccggacacgtCCGAGcgacg	Gain of TFBS
20-58595840-C-T	Alt	V$HOXC13_01	17	+	0.921	0.847	atcagtcCTAAAtatt	Gain of TFBS
20-58595840-C-T	Alt	V$HOXD12_01	17	+	0.848	0.88	atcagtcCTAAAtattc	Gain of TFBS
20-25516033-C-G	Alt	V$GKLF_Q4	22	+	1	1	CCTCCct	Gain of TFBS
21-25223140-A-G	Ref	V$NF1_Q6	24	-	1	0.988	gatgggccagtGCCAAca	Score-Change
21-25223140-A-G	Alt	V$NF1_Q6	24	-	1	0.984	gacgggccagtGCCAAca	Score-Change
21-33892972-G-A	Ref	V$RHOX11_01	18	-	1	0.903	ctccttgACAGCcacca	Loss of TFBS
21-33892972-G-A	Alt	V$SIX1_01	18	-	1	0.877	ctcctTGATAgccacca	Gain of TFBS
22-16732635-C-T	Ref	V$HMX1_02	10	+	1	0.85	ctttgcAATTAtcaagc	Score-Change
22-16732635-C-T	Alt	V$HMX1_02	10	+	1	0.851	ctttgcAATTAtcaagt	Score-Change
22-16732809-A-G	Ref	V$NFAT1_Q4	24	+	1	1	GGAAAa	Loss of TFBS
22-16924227-G-A	Ref	V$P53_04	21	+	0.934	0.914	ggtCAGGCctgggcttgaat	Score-Change
22-16924227-G-A	Alt	V$P53_04	21	+	0.966	0.927	ggtCAAGCctgggcttgaat	Score-Change
22-16924227-G-A	Ref	V$P53_04	21	-	0.966	0.9	ggtcaggcctggGCTTGaat	Score-Change
22-16924227-G-A	Alt	V$P53_04	21	-	0.966	0.907	ggtcaagcctggGCTTGaat	Score-Change
22-16732635-C-T	Ref	V$XBP1_01	9	+	0.884	0.824	aaaataACGTTttgttc	No Change
22-16732635-C-T	Alt	V$XBP1_01	9	+	0.884	0.824	aaaataACGTTttgttc	No Change
22-16732635-C-T	Ref	V$HOMEZ_01	9	+	0.76	0.808	aaaataACGTTttgttc	No Change
22-16732635-C-T	Alt	V$HOMEZ_01	9	+	0.76	0.808	aaaataACGTTttgttc	No Change
22-16732635-C-T	Ref	V$HMX1_02	26	-	1	0.85	gcttgaTAATTgcaaag	Score-Change
22-16732635-C-T	Alt	V$HMX1_02	26	-	1	0.851	acttgaTAATTgcaaag	Score-Change
22-16732809-A-G	Ref	V$NFAT1_Q4	23	-	1	1	tTTTCC	Loss of TFBS
22-16924227-G-A	Ref	V$P53_04	12	+	0.966	0.9	attCAAGCccaggcctgacc	Score-Change
22-16924227-G-A	Alt	V$P53_04	12	+	0.966	0.907	attCAAGCccaggcttgacc	Score-Change
22-16924227-G-A	Ref	V$P53_04	12	-	0.934	0.914	attcaagcccagGCCTGacc	Score-Change
22-16924227-G-A	Alt	V$P53_04	12	-	0.966	0.927	attcaagcccagGCTTGacc	Score-Change
22-47781113-T-C	Ref	V$CPBP_Q6	25	-	1	1	aaGGGGG	Loss of TFBS
22-48953773-A-C	Ref	V$PAX_Q6	21	+	0.883	0.832	CTGGCtctcac	Score-Change
22-48953773-A-C	Alt	V$PAX_Q6	21	+	0.883	0.839	CTGGCgctcac	Score-Change
22-60579020-T-G	Ref	V$HOXD12_01	18	+	0.768	0.823	tggggtcGAAAAgagcc	No Change
22-60579020-T-G	Alt	V$HOXD12_01	18	+	0.768	0.823	tggggtcGCAAAgagcc	No Change
22-16732809-A-G	Alt	V$NFAT1_Q4	25	+	1	1	GGAAAa	Gain of TFBS
22-16732809-A-G	Alt	V$NFAT1_Q4	22	-	1	1	tTTTCC	Gain of TFBS
22-47781113-T-C	Alt	V$CPBP_Q6	24	-	1	1	caGGGGG	Gain of TFBS
22-50120838-G-A	Alt	V$ZNF333_01	22	+	1	1	ATAAT	Gain of TFBS
23-22263381-G-C	Ref	V$AHR_Q6	23	+	1	1	CACGCa	Loss of TFBS
23-22263517-C-G	Ref	V$HIC1_08	18	-	1	0.991	ggtTGGCAc	Loss of TFBS
23-27993315-T-A	Ref	V$CPBP_Q6	19	+	1	1	GCCCCtg	No Change
23-27993315-T-A	Alt	V$CPBP_Q6	19	+	1	1	GCCCCtg	No Change
23-22263381-G-C	Ref	V$AHR_Q6	24	-	1	1	tGCGTG	Loss of TFBS
23-22263517-C-G	Ref	V$HIC1_08	26	+	1	0.991	gTGCCAacc	Loss of TFBS
23-22263339-C-A	Alt	V$SRY_Q6	26	-	1	1	aAACAA	Gain of TFBS
23-19416183-C-T	Alt	V$ZNF333_01	23	+	1	1	ATAAT	Gain of TFBS
23-22263339-C-A	Alt	V$SRY_Q6	21	+	1	1	TTGTTt	Gain of TFBS
24-12415719-C-G	Ref	V$P53_Q3	24	-	1	0.993	tggGCATGtgt	Loss of TFBS
24-12415805-A-G	Ref	V$PLZF_02	15	+	0.978	0.851	ttgtgtagtggtTAAAAatgtaactagac	Score-Change
24-12415805-A-G	Alt	V$PLZF_02	15	+	0.978	0.855	ttgtgtagtggcTAAAAatgtaactagac	Score-Change
24-35586918-C-G	Ref	V$CHCH_01	21	-	1	1	cCCCCG	Loss of TFBS
24-35586918-C-G	Ref	V$CPBP_Q6	21	+	1	1	CCCCCgt	Loss of TFBS
24-12415334-C-A	Alt	V$ZFP105_04	20	-	1	0.9	cccaggtATTGAagccg	Gain of TFBS
25-17127064-A-C	Ref	V$RFX_Q6	26	-	1	0.99	agGCAACgg	Score-Change
25-17127064-A-C	Alt	V$RFX_Q6	26	-	1	0.992	cgGCAACgg	Score-Change
25-17127064-A-C	Ref	V$NF1A_Q6_01	21	+	1	1	tGCCAAg	Loss of TFBS
25-18161289-T-A	Ref	V$CPBP_Q6	20	+	1	1	CCCCCat	Loss of TFBS
25-18161289-T-A	Ref	V$YY1_Q6_03	23	+	1	1	CCATTtt	Loss of TFBS
25-18161289-T-A	Ref	V$NFAT1_Q4	26	-	1	1	tTTTCC	Loss of TFBS
25-19058820-C-T	Ref	V$DUXL_01	11	-	1	0.816	cttctcTGATTaaatct	Score-Change
25-19058820-C-T	Alt	V$DUXL_01	11	-	1	0.813	cttctcTGATTaaattt	Score-Change
25-19058820-C-T	Ref	V$CPHX_01	15	-	1	0.858	tcTGATTaaatctg	Loss of TFBS
25-19058820-C-T	Ref	V$CPHX_01	16	+	0.783	0.869	ctgattaAATCTgc	Loss of TFBS
25-26653825-C-A	Ref	V$MYOGENIN_Q6_01	26	+	1	1	CAGCTg	Loss of TFBS
25-26653825-C-A	Ref	V$MYOGENIN_Q6_01	26	-	1	1	cAGCTG	Loss of TFBS
25-34503453-G-C	Ref	V$ING4_01	21	-	1	1	TGGTGg	Loss of TFBS
25-38278122-G-A	Ref	V$CPBP_Q6	21	-	1	1	ctGGGGG	Loss of TFBS
25-17127064-A-C	Ref	V$RFX_Q6	18	+	1	0.99	ccGTTGCct	Score-Change
25-17127064-A-C	Alt	V$RFX_Q6	18	+	1	0.992	ccGTTGCcg	Score-Change
25-17127064-A-C	Ref	V$NF1A_Q6_01	25	-	1	1	cTTGGCa	Loss of TFBS
25-27286601-A-C	Ref	V$MUSCLEINI_B	25	+	1	0.938	atcaggcacCACCCatgagcc	Score-Change
25-27286601-A-C	Alt	V$MUSCLEINI_B	25	+	1	0.94	agcaggcacCACCCatgagcc	Score-Change
25-27287208-G-C	Ref	V$NKX25_Q6	23	-	1	0.988	ttacAAGTGtc	Loss of TFBS
25-17127180-G-A	Alt	V$TATA_01	20	+	1	0.986	atATAAAagcagtct	Gain of TFBS
25-17127180-G-A	Alt	V$CDX2_Q5_02	21	-	1	1	tATAAA	Gain of TFBS
25-18975813-G-A	Alt	V$NFAT1_Q4	21	+	1	1	GGAAAa	Gain of TFBS
25-18975977-C-A	Alt	V$CRX_Q4_01	25	-	1	1	GATTAg	Gain of TFBS
25-18976295-C-G	Alt	V$DEAF1_02	18	+	0.961	0.889	cctcgCTCGGgtttctcccggaagc	Gain of TFBS
25-20036210-G-A	Alt	V$HOMEZ_01	10	-	0.918	0.785	tgggaaATCGAggatca	Gain of TFBS
25-34503546-T-C	Alt	V$E2F_Q6_01	20	-	1	0.916	actTGGCGcttt	Gain of TFBS
25-38277517-G-C	Alt	V$HOMEZ_01	18	-	1	0.814	tgcataAACGAatgaaa	Gain of TFBS
25-17127180-G-A	Alt	V$TATA_01	18	-	1	0.986	agactgctTTTATat	Gain of TFBS
25-17127180-G-A	Alt	V$CDX2_Q5_02	26	+	1	1	TTTATa	Gain of TFBS
25-18975813-G-A	Alt	V$NFAT1_Q4	26	-	1	1	tTTTCC	Gain of TFBS
25-18975977-C-A	Alt	V$CRX_Q4_01	22	+	1	1	cTAATC	Gain of TFBS
25-18976295-C-G	Alt	V$DEAF1_02	10	-	0.961	0.889	gcttccgggagaaacCCGAGcgagg	Gain of TFBS
25-20036210-G-A	Alt	V$HOMEZ_01	26	+	0.918	0.785	tgatccTCGATttccca	Gain of TFBS
25-27287208-G-C	Alt	V$IPF1_Q5	20	-	1	1	cCATTAg	Gain of TFBS
25-27287226-C-A	Alt	V$ZNF333_01	25	+	1	1	ATAAT	Gain of TFBS
25-33192722-A-G	Alt	V$HES1_Q6	22	+	1	0.977	ggCACGCgtc	Gain of TFBS
25-33192740-C-T	Alt	V$RHOX11_01	14	+	1	0.859	ctctaGCTGTtcattgt	Gain of TFBS
25-33192740-C-T	Alt	V$DUXL_01	18	-	0.801	0.808	agctgtTCATTgtgtct	Gain of TFBS
26-10534677-T-C	Ref	V$ZNF333_01	21	+	1	1	ATAAT	No Change
26-10534677-T-C	Alt	V$ZNF333_01	21	+	1	1	ATAAT	No Change
26-10534730-G-A	Ref	V$PLZF_02	9	-	1	0.798	gagttgctcaaaCTTTActcagagatgcc	Score-Change
26-10534730-G-A	Alt	V$PLZF_02	9	-	1	0.795	gagttgctcaaaCTTTAttcagagatgcc	Score-Change
28-27920944-A-G	Ref	V$HOMEZ_01	21	-	0.888	0.791	gaaactAGCGAtcaagc	Loss of TFBS
28-27921070-G-C	Ref	V$MUSCLEINI_B	22	-	1	0.933	tgctcgtGGGTGagggctgat	Score-Change
28-27921070-G-C	Alt	V$MUSCLEINI_B	22	-	1	0.925	tgctggtGGGTGagggctgat	Score-Change
28-44627105-A-C	Ref	V$ZIC1_05	21	-	1	0.952	attcaTGCTGggggg	Loss of TFBS
28-27920944-A-G	Alt	V$BEN_01	26	+	1	0.999	CAGCGatc	Gain of TFBS
28-27921070-G-C	Alt	V$ING4_01	25	-	1	1	TGGTGg	Gain of TFBS
28-27921070-G-C	Alt	V$ZIC1_05	17	-	1	0.876	gccccTGCTGgtggg	Gain of TFBS
28-33388447-C-T	Alt	V$RFX_Q6	22	-	1	0.994	ggGCAACag	Gain of TFBS
29-1080946-A-G	Ref	V$HOXD12_01	24	+	0.768	0.823	agaggtcGGAAAgagga	Score-Change
29-1080946-A-G	Alt	V$HOXD12_01	24	+	0.768	0.822	aggggtcGGAAAgagga	Score-Change
29-1080946-A-G	Ref	V$HOXD12_01	12	-	0.768	0.823	tcctcTTTCCgacctct	Score-Change
29-1080946-A-G	Alt	V$HOXD12_01	12	-	0.768	0.822	tcctcTTTCCgacccct	Score-Change
29-42478675-C-T	Ref	V$NKX25_Q6	18	+	1	0.99	gcCACTTggaa	Score-Change
29-42478675-C-T	Alt	V$NKX25_Q6	18	+	1	0.996	gcCACTTgaaa	Score-Change
29-40926948-T-C	Ref	V$RHOX11_01	19	-	1	0.866	cgagctgACAGCtctgc	Loss of TFBS
29-40927242-C-T	Ref	V$RFX_Q6	17	+	1	0.989	ctGTTGCgg	No Change
29-40927242-C-T	Alt	V$RFX_Q6	17	+	1	0.989	ctGTTGCgg	No Change
29-40927408-A-G	Ref	V$CPBP_Q6	25	-	1	1	atGGGGC	No Change
29-40927408-A-G	Alt	V$CPBP_Q6	25	-	1	1	acGGGGC	No Change
29-1081191-C-G	Alt	V$IK_Q5_01	24	+	1	1	TGGGAgg	Gain of TFBS
29-1081191-C-G	Alt	V$IK_Q5_01	22	-	1	1	ccTCCCA	Gain of TFBS
2-121284013-G-C	Ref	V$PBX_Q3	18	+	0.928	0.913	GATAGatagcag	Loss of TFBS
2-38263015-T-C	Ref	V$IRX2_01	21	+	0.791	0.843	tggatATATGtataact	Loss of TFBS
2-85984473-T-C	Ref	V$BBX_04	13	-	1	0.972	gtaagtgTTAACtaagc	No Change
2-85984473-T-C	Alt	V$BBX_04	13	-	1	0.972	gtaagtgTTAACtgagc	No Change
2-85984473-T-C	Ref	V$BBX_04	14	+	1	0.92	taagtGTTAActaagca	Score-Change
2-85984473-T-C	Alt	V$BBX_04	14	+	1	0.927	taagtGTTAActgagca	Score-Change
2-85985033-G-A	Ref	V$XBP1_01	9	-	1	0.881	cagactCACGTccatcg	No Change
2-85985033-G-A	Alt	V$XBP1_01	9	-	1	0.881	cagactCACGTccatcg	No Change
2-121284013-G-C	Ref	V$PBX_Q3	23	-	0.928	0.913	ctgctatCTATC	Loss of TFBS
2-125586530-T-C	Ref	V$DUXL_01	20	+	1	0.862	cgcactAATCAagtatc	Loss of TFBS
2-125586530-T-C	Ref	V$CRX_Q4_01	24	+	1	1	cTAATC	Loss of TFBS
2-127678181-C-T	Ref	V$HDX_01	14	+	1	0.96	taaaggaAATCAgtcct	Score-Change
2-127678181-C-T	Alt	V$HDX_01	14	+	1	0.961	taaaggaAATCAatcct	Score-Change
2-127678367-A-G	Ref	V$ZNF333_01	22	-	1	1	ATTAT	Loss of TFBS
2-127678507-C-T	Ref	V$XVENT1_01	24	-	1	0.934	tggCAAATagatg	Score-Change
2-127678507-C-T	Alt	V$XVENT1_01	24	-	1	0.943	tgaCAAATagatg	Score-Change
2-130173929-A-G	Ref	V$SRY_Q6	25	+	1	1	TTGTTt	Loss of TFBS
2-130193105-C-T	Ref	V$XBP1_01	18	+	1	0.91	atgaatACGTGctgctt	Loss of TFBS
2-130193105-C-T	Ref	V$HMX1_02	11	+	0.81	0.827	tttggcAATGAatacgt	Score-Change
2-130193105-C-T	Alt	V$HMX1_02	11	+	0.81	0.828	tttggcAATGAatacat	Score-Change
2-130193138-G-A	Ref	V$RFX1_01	11	-	0.982	0.931	ttGTTTCtctgtgccct	Score-Change
2-130193138-G-A	Alt	V$RFX1_01	11	-	0.982	0.932	ttGTTTCtctgtgcctt	Score-Change
2-130193232-C-T	Ref	V$HMX1_02	15	-	0.854	0.847	ggaattTAAGTgcagtt	Loss of TFBS
2-130193259-T-G	Ref	V$ZBRK1_01	25	-	0.892	0.95	aaaagaCTGAGgccc	Loss of TFBS
2-23354457-T-G	Alt	V$XBP1_01	18	-	0.892	0.822	gatctcGACGTaatgtc	Gain of TFBS
2-85985033-G-A	Alt	V$HOMEZ_01	17	+	0.821	0.79	cgtccaTCGTGtcagtg	Gain of TFBS
2-125586081-G-A	Alt	V$BEN_01	20	-	1	0.99	tgtCGCTG	Gain of TFBS
2-127678167-G-A	Alt	V$PIT1_Q6_01	17	+	1	0.995	gaatATTCAt	Gain of TFBS
2-127678181-C-T	Alt	V$PBX_Q3	17	-	1	0.935	aggaaatCAATC	Gain of TFBS
2-127678181-C-T	Alt	V$DUXL_01	15	+	1	0.848	aaaggaAATCAatcctg	Gain of TFBS
2-130173929-A-G	Alt	V$HOMEZ_01	19	+	1	0.869	aaaaacTCGTTttcttt	Gain of TFBS
2-130193105-C-T	Alt	V$PIT1_Q6_01	18	-	1	0.984	aTGAATacat	Gain of TFBS
2-130193640-G-A	Alt	V$RHOX11_01	21	-	1	0.898	agcaatgACAGCaatga	Gain of TFBS
2-130193259-T-G	Alt	V$FAC1_01	18	+	0.978	0.935	aaccAAAACaagac	Gain of TFBS
2-130193259-T-G	Alt	V$SRY_Q6	23	-	1	1	aAACAA	Gain of TFBS
3-108213470-G-T	Ref	V$BEN_01	22	-	1	0.985	tccCGCTG	Loss of TFBS
3-1083427-T-A	Ref	V$HMGIY_Q3	24	+	1	0.967	aaagcAATTTctttt	Score-Change
3-1083427-T-A	Alt	V$HMGIY_Q3	24	+	1	0.994	aatgcAATTTctttt	Score-Change
3-8258732-A-G	Ref	V$HMX1_02	9	+	0.854	0.856	tcaggcACTTAaaattt	No Change
3-8258732-A-G	Alt	V$HMX1_02	9	+	0.854	0.856	tcaggcACTTAaaattt	No Change
3-8258732-A-G	Ref	V$NFAT1_Q4	23	-	1	1	tTTTCC	Loss of TFBS
3-8259189-A-G	Ref	V$HOMEZ_01	16	+	1	0.833	tgggctTCGTTtttcac	Loss of TFBS
3-8259191-C-T	Ref	V$HOMEZ_01	18	+	1	0.833	tgggctTCGTTtttcac	Loss of TFBS
3-8290548-C-G	Ref	V$P53_04	15	+	0.969	0.909	tcaCTTGCcccgccttgccc	Score-Change
3-8290548-C-G	Alt	V$P53_04	15	+	0.969	0.87	tcaCTTGCccccccttgccc	Score-Change
3-8290548-C-G	Ref	V$P53_04	15	-	0.935	0.915	tcacttgccccgCCTTGccc	Loss of TFBS
3-8290548-C-G	Ref	V$CPBP_Q6	21	+	1	1	GCCCCgc	Loss of TFBS
3-15537194-T-C	Ref	V$HMX1_02	24	-	1	0.944	ctatatTAATTgttttt	Score-Change
3-15537194-T-C	Alt	V$HMX1_02	24	-	1	0.949	ctgtatTAATTgttttt	Score-Change
3-16174960-G-A	Ref	V$TBX5_01	15	-	1	0.998	tttgACACCtcc	Score-Change
3-16174960-G-A	Alt	V$TBX5_01	15	-	1	0.999	tttgACACCtct	Score-Change
3-17118164-C-T	Ref	V$SIX1_01	9	+	1	0.886	ccctggcTATCAcaggt	No Change
3-17118164-C-T	Alt	V$SIX1_01	9	+	1	0.886	ccctggcTATCAcaggt	No Change
3-19726315-T-C	Ref	V$CRX_Q4_01	23	+	1	1	tTAATC	Loss of TFBS
3-26483873-A-G	Ref	V$CDX2_01	17	-	1	0.99	cattTTTATtaccaaa	Score-Change
3-26483873-A-G	Alt	V$CDX2_01	17	-	1	0.942	cattTTTATcaccaaa	Score-Change
3-26483873-A-G	Ref	V$HOXB13_01	16	-	1	0.899	acattTTTATtaccaa	Loss of TFBS
3-29394747-T-C	Ref	V$CDPCR1_01	19	-	0.91	0.905	acaaTCCATg	Loss of TFBS
3-42577049-C-A	Ref	V$HOXB13_01	26	+	1	0.873	gtgtgaATAAAaagca	No Change
3-42577049-C-A	Alt	V$HOXB13_01	26	+	1	0.873	ttgtgaATAAAaagca	No Change
3-81979129-G-C	Ref	V$HDX_01	10	+	1	0.915	attaaaaAATCAaaatc	No Change
3-81979129-G-C	Alt	V$HDX_01	10	+	1	0.915	attaaaaAATCAaaatg	No Change
3-81979129-G-C	Ref	V$DUXL_01	11	+	1	0.837	ttaaaaAATCAaaatct	Score-Change
3-81979129-G-C	Alt	V$DUXL_01	11	+	1	0.836	ttaaaaAATCAaaatgt	Score-Change
3-108213470-G-T	Ref	V$BEN_01	23	+	1	0.985	CAGCGgga	Loss of TFBS
3-112658089-G-A	Ref	V$ZFX_01	14	-	1	0.959	ccgccaaGGCCTcggg	Score-Change
3-112658089-G-A	Alt	V$ZFX_01	14	-	1	0.956	ccgccaaGGCCTtggg	Score-Change
3-8258897-G-A	Alt	V$RHOX11_01	17	+	0.892	0.889	aaacaGTTGTaaattaa	Gain of TFBS
3-8258897-G-A	Alt	V$HOXD12_01	18	+	1	0.856	aacagttGTAAAttaac	Gain of TFBS
3-8290548-C-G	Alt	V$CPBP_Q6	24	+	1	1	CCCCCtt	Gain of TFBS
3-19726379-A-G	Alt	V$PBX_Q3	23	-	0.887	0.912	actccatCAGTC	Gain of TFBS
3-84621107-C-T	Alt	V$BCL6_Q3_01	22	-	0.984	0.985	tcctAGGAAg	Gain of TFBS
3-112657752-A-G	Alt	V$CTCF_01	21	-	0.968	0.905	aagtcCCCTCtggtggggca	Gain of TFBS
4-11209072-A-C	Ref	V$CPBP_Q6	19	-	1	1	ctGGGGG	No Change
4-11209072-A-C	Alt	V$CPBP_Q6	19	-	1	1	ctGGGGG	No Change
4-23947362-G-C	Ref	V$HELIOSA_02	21	-	1	0.987	attTTCCTcat	Loss of TFBS
4-23947362-G-C	Ref	V$NFAT1_Q4	22	-	1	1	tTTTCC	Loss of TFBS
4-51547492-C-A	Ref	V$HMGIY_Q3	13	+	1	0.958	taagtAATTTtttga	Score-Change
4-51547492-C-A	Alt	V$HMGIY_Q3	13	+	1	0.957	taagtAATTTtttta	Score-Change
4-77515388-G-A	Ref	V$RREB1_01	12	-	0.901	0.833	gtggtgctGTGGGt	No Change
4-77515388-G-A	Alt	V$RREB1_01	12	-	0.901	0.833	gtggtgctGTGGGt	No Change
4-77515441-C-T	Ref	V$ZIC1_05	13	+	1	0.983	atgctCAGCAggtgc	Score-Change
4-77515441-C-T	Alt	V$ZIC1_05	13	+	1	0.982	atgctCAGCAggtac	Score-Change
4-77515891-C-G	Ref	V$HOXC13_01	10	-	0.973	0.858	tgcaTTTATgaaggat	No Change
4-77515891-C-G	Alt	V$HOXC13_01	10	-	0.973	0.858	tgcaTTTATgaaggat	No Change
4-77515891-C-G	Ref	V$HOXD12_01	9	-	0.869	0.822	ctgcaTTTATgaaggat	No Change
4-77515891-C-G	Alt	V$HOXD12_01	9	-	0.869	0.822	ctgcaTTTATgaaggat	No Change
4-106805298-T-G	Ref	V$HOXD12_01	17	+	1	0.844	ctcagtgGTAAAgaatt	Loss of TFBS
4-112959830-G-A	Ref	V$NF1_Q6	20	+	1	0.987	atTTGGCctgtttccaaa	Loss of TFBS
4-112959830-G-A	Ref	V$XVENT1_01	15	+	1	0.912	ggttaATTTGgcc	Loss of TFBS
4-112959830-G-A	Ref	V$AIRE_01	6	+	1	0.942	atacaatgTGGTTaatttggcctgtt	Score-Change
4-112959830-G-A	Alt	V$AIRE_01	6	+	1	0.945	atacaatgTGGTTaatttggtctgtt	Score-Change
4-113120528-G-T	Ref	V$XVENT1_01	16	+	1	0.911	acccaATTTGctt	Loss of TFBS
4-113120531-A-T	Ref	V$XVENT1_01	19	+	1	0.911	acccaATTTGctt	Loss of TFBS
4-113120534-T-C	Ref	V$XVENT1_01	22	+	1	0.911	acccaATTTGctt	Loss of TFBS
4-113120607-T-G	Ref	V$AIRE_01	15	-	0.973	0.926	ttccaacctggaaAACCTaaacatta	Score-Change
4-113120607-T-G	Alt	V$AIRE_01	15	-	0.973	0.923	ttccaacctggcaAACCTaaacatta	Score-Change
4-113120607-T-G	Ref	V$NFAT1_Q4	24	+	1	1	GGAAAa	Loss of TFBS
4-113120608-C-T	Ref	V$AIRE_01	16	-	0.973	0.926	ttccaacctggaaAACCTaaacatta	Score-Change
4-113120608-C-T	Alt	V$AIRE_01	16	-	0.973	0.929	ttccaacctgaaaAACCTaaacatta	Score-Change
4-113120608-C-T	Ref	V$NFAT1_Q4	25	+	1	1	GGAAAa	Loss of TFBS
4-113120611-G-A	Ref	V$AIRE_01	19	-	0.973	0.926	ttccaacctggaaAACCTaaacatta	Loss of TFBS
4-113120647-G-T	Ref	V$RHOX11_01	20	+	1	0.894	attttGCTGTgactgca	Loss of TFBS
4-113120650-A-G	Ref	V$RHOX11_01	23	+	1	0.894	attttGCTGTgactgca	No Change
4-113120650-A-G	Alt	V$RHOX11_01	23	+	1	0.894	attctGCTGTgactgca	No Change
4-113120758-T-C	Ref	V$RHOX11_01	26	-	1	0.88	atctctcACAGCtccca	Score-Change
4-113120758-T-C	Alt	V$RHOX11_01	26	-	1	0.876	gtctctcACAGCtccca	Score-Change
4-113120801-G-A	Ref	V$BEN_01	23	+	1	0.999	CAGCGagc	Loss of TFBS
4-113121073-G-A	Ref	V$TTF1_Q5_01	25	-	1	1	acTCAAG	Loss of TFBS
4-113121091-A-G	Ref	V$CDX2_01	10	-	1	0.981	gacaTTTATtacctcc	No Change
4-113121091-A-G	Alt	V$CDX2_01	10	-	1	0.981	gacaTTTATtacctcc	No Change
4-113121096-G-A	Ref	V$CDX2_01	15	-	1	0.981	gacaTTTATtacctcc	Loss of TFBS
4-113121100-T-G	Ref	V$CDX2_01	19	-	1	0.981	gacaTTTATtacctcc	Loss of TFBS
4-113121132-G-C	Ref	V$IRF1_Q5	19	-	1	0.999	acTTTCActttcac	Score-Change
4-113121132-G-C	Alt	V$IRF1_Q5	19	-	1	0.995	acTTTCAgtttcac	Score-Change
4-113121132-G-C	Ref	V$BLIMP1_Q4	20	-	1	0.991	CTTTCactttca	Loss of TFBS
4-113121135-A-C	Ref	V$IRF1_Q5	22	-	1	0.999	acTTTCActttcac	Loss of TFBS
4-113121135-A-C	Ref	V$BLIMP1_Q4	23	-	1	0.991	CTTTCactttca	Loss of TFBS
4-113121138-G-A	Ref	V$IRF1_Q5	25	-	1	0.999	acTTTCActttcac	Score-Change
4-113121138-G-A	Alt	V$IRF1_Q5	25	-	1	0.994	atTTTCActttcac	Score-Change
4-113121138-G-A	Ref	V$BLIMP1_Q4	26	-	1	0.991	CTTTCactttca	Loss of TFBS
4-113121174-T-G	Ref	V$IRX2_01	20	-	1	0.919	tatagtaCATGTcgtcc	Loss of TFBS
4-113121174-T-G	Ref	V$IRX2_01	21	+	1	0.918	atagtACATGtcgtccc	Loss of TFBS
4-11208486-A-T	Alt	V$MZF1_Q5	26	+	1	1	tGGGGAg	Gain of TFBS
4-51546910-C-A	Alt	V$ZNF333_01	25	+	1	1	ATAAT	Gain of TFBS
4-51547492-C-A	Alt	V$BRCA_01	25	+	1	0.994	ttaTGTTG	Gain of TFBS
4-77515441-C-T	Alt	V$CREBP1_01	24	+	0.766	0.849	GTACGtaa	Gain of TFBS
4-77515441-C-T	Alt	V$CREBP1_01	24	-	1	0.88	gtaCGTAA	Gain of TFBS
4-113120511-G-C	Alt	V$TBX5_01	20	+	1	0.998	tgaGGTGTcaga	Gain of TFBS
4-113120518-G-C	Alt	V$RHOX11_01	18	+	1	0.871	tcctgGCTGTgaggtct	Gain of TFBS
4-113120528-G-T	Alt	V$HDX_01	19	-	1	0.888	caattTGATTcctggct	Gain of TFBS
4-113120660-A-C	Alt	V$RBPJK_01	23	+	1	0.952	attgTGGGAaa	Gain of TFBS
4-113120683-T-G	Alt	V$SREBP_Q6	21	+	1	0.973	actaTCACCccaaac	Gain of TFBS
4-113120692-T-C	Alt	V$HOMEZ_01	18	+	1	0.825	tttaagTCGTTtactat	Gain of TFBS
4-113120696-T-C	Alt	V$NANo ChangeG_01	24	+	0.966	0.927	taggTCATTtac	Gain of TFBS
4-113120794-A-G	Alt	V$XBP1_01	18	-	1	0.841	gcgagcCACGTgtctga	Gain of TFBS
4-113120794-A-G	Alt	V$XBP1_01	19	+	1	0.87	cgagccACGTGtctgac	Gain of TFBS
4-113120794-A-G	Alt	V$EBOX_Q6_01	23	+	1	0.997	cCACGTgtct	Gain of TFBS
4-113120811-T-G	Alt	V$RHOX11_01	25	-	1	0.857	ccaggaaACAGCgagcc	Gain of TFBS
4-113120829-A-T	Alt	V$BRCA_01	20	-	1	1	CAACAgaa	Gain of TFBS
4-113121091-A-G	Alt	V$IK_Q5_01	21	-	1	1	ccTCCCA	Gain of TFBS
4-113121096-G-A	Alt	V$ZNF333_01	22	-	1	1	ATTAT	Gain of TFBS
4-113121142-T-C	Alt	V$MAF_Q4	18	-	1	0.972	aTGACTgagc	Gain of TFBS
4-119409241-C-T	Alt	V$IRX2_01	26	-	0.788	0.842	atgtctaCATTTattta	Gain of TFBS
4-119409561-C-T	Alt	V$CDPCR1_01	23	-	0.929	0.918	acaaTCAATt	Gain of TFBS
4-119409561-C-T	Alt	V$DUXL_01	19	+	1	0.854	atttacAATCAatttat	Gain of TFBS
4-11208486-A-T	Alt	V$MZF1_Q5	20	-	1	1	cTCCCCa	Gain of TFBS
5-105596527-C-T	Ref	V$PBX_Q3	22	-	1	0.956	cctccttCAATC	Score-Change
5-105596527-C-T	Alt	V$PBX_Q3	22	-	1	0.918	cctctttCAATC	Score-Change
5-105596527-C-T	Ref	V$GKLF_Q4	22	+	1	1	CCTCCtt	Loss of TFBS
5-105596529-T-C	Ref	V$PBX_Q3	20	-	1	0.956	cctccttCAATC	Loss of TFBS
5-105596529-T-C	Ref	V$GKLF_Q4	20	+	1	1	CCTCCtt	Loss of TFBS
5-105596578-T-G	Ref	V$MZF1_Q5	19	+	1	1	tGGGGAg	No Change
5-105596578-T-G	Alt	V$MZF1_Q5	19	+	1	1	tGGGGAg	No Change
5-26761066-G-A	Ref	V$EBOX_Q6_01	23	-	0.998	0.993	tggcAGGTGg	Loss of TFBS
5-27002925-G-A	Ref	V$ZIC1_05	11	+	0.862	0.899	acacaCAGTAggtgc	No Change
5-27002925-G-A	Alt	V$ZIC1_05	11	+	0.862	0.899	acacaCAGTAggtgc	No Change
5-57215797-A-G	Ref	V$HOXB13_01	13	+	1	0.875	gtctgaATAAAaatgc	Score-Change
5-57215797-A-G	Alt	V$HOXB13_01	13	+	1	0.873	gtctgaATAAAaacgc	Score-Change
5-75674082-G-A	Ref	V$HDX_01	21	+	1	0.888	cctcgcaAATCAaccga	Score-Change
5-75674082-G-A	Alt	V$HDX_01	21	+	1	0.891	cctcgtaAATCAaccga	Score-Change
5-75674082-G-A	Ref	V$DUXL_01	22	+	1	0.841	ctcgcaAATCAaccgaa	Score-Change
5-75674082-G-A	Alt	V$DUXL_01	22	+	1	0.818	ctcgtaAATCAaccgaa	Score-Change
5-105596527-C-T	Ref	V$PBX_Q3	19	+	1	0.956	GATTGaaggagg	Score-Change
5-105596527-C-T	Alt	V$PBX_Q3	19	+	1	0.918	GATTGaaagagg	Score-Change
5-105596527-C-T	Ref	V$GKLF_Q4	24	-	1	1	aaGGAGG	Loss of TFBS
5-105596529-T-C	Ref	V$PBX_Q3	21	+	1	0.956	GATTGaaggagg	Loss of TFBS
5-105596529-T-C	Ref	V$GKLF_Q4	26	-	1	1	aaGGAGG	Loss of TFBS
5-110025574-C-G	Ref	V$CPBP_Q6	19	-	1	1	aaGGGGG	No Change
5-110025574-C-G	Alt	V$CPBP_Q6	19	-	1	1	aaGGGGG	No Change
5-112928788-T-G	Ref	V$P53_04	19	+	0.909	0.897	ggcCCTGAccggccccgccc	Score-Change
5-112928788-T-G	Alt	V$P53_04	19	+	0.944	0.912	ggcCCTGCccggccccgccc	Score-Change
5-27002336-G-A	Ref	V$CPBP_Q6	24	+	1	1	CCCCCtc	Loss of TFBS
5-27003032-A-G	Alt	V$PAX_Q6	19	-	0.9	0.853	ctgagtCCCAG	Gain of TFBS
5-75674082-G-A	Alt	V$HOXC13_01	18	+	1	0.964	aatcctcGTAAAtcaa	Gain of TFBS
5-75674082-G-A	Alt	V$HOXD12_01	18	+	1	0.912	aatcctcGTAAAtcaac	Gain of TFBS
5-77951679-C-A	Alt	V$RHOX11_01	17	+	0.892	0.864	ttgcaGTTGTtaactaa	Gain of TFBS
5-77951679-C-A	Alt	V$BBX_04	19	-	1	0.964	gcagttgTTAACtaaat	Gain of TFBS
5-112928788-T-G	Alt	V$P53_04	19	-	0.837	0.885	ggccctgcccggCCCCGccc	Gain of TFBS
5-112928788-T-G	Alt	V$ZFP161_04	18	-	0.825	0.873	aggccctGCCCGgc	Gain of TFBS
5-112929258-T-C	Alt	V$XBP1_01	17	-	1	0.863	gtctagCACGTggaact	Gain of TFBS
5-112929258-T-C	Alt	V$XBP1_01	18	+	1	0.864	tctagcACGTGgaactc	Gain of TFBS
6-72361188-C-A	Ref	V$RHOX11_01	20	+	1	0.94	cacctGCTGTtaagaag	Score-Change
6-72361188-C-A	Alt	V$RHOX11_01	20	+	0.904	0.866	cacctGATGTtaagaag	Score-Change
6-72361188-C-A	Ref	V$E2A_Q6_01	17	+	1	0.989	cacCACCTgctgt	Loss of TFBS
6-72361188-C-A	Ref	V$ZIC1_05	19	-	1	0.887	ccaccTGCTGttaag	Loss of TFBS
6-18865039-G-A	Ref	V$BEN_01	19	-	1	0.986	cctCGCTG	Loss of TFBS
6-18865131-T-C	Ref	V$GEN_INI_B	24	+	0.999	0.999	cctCAGTC	Loss of TFBS
6-18865131-T-C	Ref	V$ZFP105_04	25	+	1	0.91	ctcagTCAATaacgcca	Score-Change
6-18865131-T-C	Alt	V$ZFP105_04	25	+	1	0.909	cccagTCAATaacgcca	Score-Change
6-25062826-G-C	Ref	V$CPBP_Q6	22	+	1	1	GCCCCtc	Loss of TFBS
6-72361188-C-A	Ref	V$RHOX11_01	16	-	1	0.94	cttcttaACAGCaggtg	Score-Change
6-72361188-C-A	Alt	V$RHOX11_01	16	-	0.904	0.866	cttcttaACATCaggtg	Score-Change
6-72361188-C-A	Ref	V$E2A_Q6_01	23	-	1	0.989	acagcAGGTGgtg	Loss of TFBS
6-72361188-C-A	Ref	V$ZIC1_05	19	+	1	0.887	cttaaCAGCAggtgg	Loss of TFBS
6-86042735-C-T	Ref	V$XVENT1_01	15	+	1	0.922	ggttaATTTGtgt	Score-Change
6-86042735-C-T	Alt	V$XVENT1_01	15	+	1	0.906	ggttaATTTGtat	Score-Change
6-86042761-C-T	Ref	V$TATA_01	14	+	1	0.978	ttATAAAaataagtt	Score-Change
6-86042761-C-T	Alt	V$TATA_01	14	+	1	0.977	ttATAAAaataaatt	Score-Change
6-86042761-C-T	Ref	V$HOXB13_01	10	+	1	0.898	gctcttATAAAaataa	No Change
6-86042761-C-T	Alt	V$HOXB13_01	10	+	1	0.898	gctcttATAAAaataa	No Change
6-18865039-G-A	Ref	V$BEN_01	26	+	1	0.986	CAGCGagg	Loss of TFBS
6-18865131-T-C	Ref	V$GEN_INI_B	21	-	0.999	0.999	GACTGagg	Loss of TFBS
6-18865131-T-C	Ref	V$ZFP105_04	11	-	1	0.91	tggcgttATTGActgag	Score-Change
6-18865131-T-C	Alt	V$ZFP105_04	11	-	1	0.909	tggcgttATTGActggg	Score-Change
6-18865121-G-A	Alt	V$PBX_Q3	21	-	0.942	0.915	ctgtcatCCATC	Gain of TFBS
6-18865131-T-C	Alt	V$CPBP_Q6	23	+	1	1	CCCCCag	Gain of TFBS
6-86042761-C-T	Alt	V$HMGIY_Q3	19	-	1	0.953	aaaatAAATTtccag	Gain of TFBS
6-102277107-C-T	Alt	V$GEN_INI_B	25	-	0.99	0.99	AAGTGagg	Gain of TFBS
6-102277531-A-G	Alt	V$MYB_Q4	21	-	1	0.997	aacAACTGgcct	Gain of TFBS
6-110806663-C-T	Alt	V$TEF1_Q6_04	20	-	1	0.996	tggaGGAATgt	Gain of TFBS
6-18865121-G-A	Alt	V$PBX_Q3	20	+	0.942	0.915	GATGGatgacag	Gain of TFBS
6-18865131-T-C	Alt	V$CPBP_Q6	23	-	1	1	ctGGGGG	Gain of TFBS
7-11260747-T-C	Ref	V$DUXL_01	17	-	1	0.854	ttatgtTGATTagtgct	Loss of TFBS
7-11260747-T-C	Ref	V$CRX_Q4_01	24	-	1	1	GATTAg	Loss of TFBS
7-12664823-T-A	Ref	V$RELA_Q6	16	+	0.943	0.942	tGGGATttccta	No Change
7-12664823-T-A	Alt	V$RELA_Q6	16	+	0.943	0.942	tGGGATttccaa	No Change
7-43818638-T-C	Ref	V$MUSCLEINI_B	20	-	1	0.926	ggcccctGGGTGtgagtctgg	Loss of TFBS
7-43818638-T-C	Ref	V$CPBP_Q6	21	+	1	1	GCCCCtg	Loss of TFBS
7-75136773-A-G	Ref	V$DUXL_01	13	-	1	0.852	cagtacTGATTggacca	Score-Change
7-75136773-A-G	Alt	V$DUXL_01	13	-	1	0.876	cagtacTGATTgggcca	Score-Change
7-75136773-A-G	Ref	V$CPHX_01	17	-	1	0.857	acTGATTggaccag	Loss of TFBS
7-75136773-A-G	Ref	V$CPHX_01	18	+	0.708	0.832	ctgattgGACCAgt	Loss of TFBS
7-75136986-G-A	Ref	V$HOMEZ_01	25	+	0.89	0.79	agatctTCGGTtttgcg	Score-Change
7-75136986-G-A	Alt	V$HOMEZ_01	25	+	0.89	0.792	aaatctTCGGTtttgcg	Score-Change
7-2546785-G-A	Ref	V$XBP1_01	13	+	1	0.891	cacaggACGTGttcctc	Score-Change
7-2546785-G-A	Alt	V$XBP1_01	13	+	1	0.887	cacaggACGTGtttctc	Score-Change
7-2547184-G-A	Ref	V$NANo ChangeG_01	17	-	1	0.94	gacAATGGcctg	Loss of TFBS
7-6924518-C-T	Ref	V$GKLF_Q4	24	-	1	1	agGGAGG	Loss of TFBS
7-7427117-G-A	Ref	V$SIX1_01	23	-	1	0.945	ttgcaTGATAcctgaat	Score-Change
7-7427117-G-A	Alt	V$SIX1_01	23	-	1	0.944	ttgtaTGATAcctgaat	Score-Change
7-11260747-T-C	Ref	V$DUXL_01	19	+	1	0.854	agcactAATCAacataa	Loss of TFBS
7-11260747-T-C	Ref	V$CRX_Q4_01	23	+	1	1	cTAATC	Loss of TFBS
7-12664823-T-A	Ref	V$RELA_Q6	25	-	0.943	0.942	taggaaATCCCa	No Change
7-12664823-T-A	Alt	V$RELA_Q6	25	-	0.943	0.942	ttggaaATCCCa	No Change
7-21873658-A-G	Ref	V$HOMEZ_01	13	-	1	0.839	attagaAACGAccttga	Score-Change
7-21873658-A-G	Alt	V$HOMEZ_01	13	-	1	0.821	attagaAACGAccctga	Score-Change
7-21873896-G-A	Ref	V$MYB_05	13	-	0.881	0.9	aaagtTACGGtttcccc	Score-Change
7-21873896-G-A	Alt	V$MYB_05	13	-	0.881	0.899	aaagtTACGGttttccc	Score-Change
7-27176655-C-T	Ref	V$XBP1_01	18	+	1	0.911	ttagtaACGTGttaatc	Loss of TFBS
7-43818638-T-C	Ref	V$MUSCLEINI_B	12	+	1	0.926	ccagactcaCACCCaggggcc	Loss of TFBS
7-43818638-T-C	Ref	V$CPBP_Q6	25	-	1	1	caGGGGC	Loss of TFBS
7-75136773-A-G	Ref	V$DUXL_01	23	+	1	0.852	tggtccAATCAgtactg	Score-Change
7-75136773-A-G	Alt	V$DUXL_01	23	+	1	0.876	tggcccAATCAgtactg	Score-Change
7-75136773-A-G	Ref	V$CPHX_01	21	-	0.708	0.832	acTGGTCcaatcag	Loss of TFBS
7-75136773-A-G	Ref	V$CPHX_01	22	+	1	0.857	ctggtccAATCAgt	Loss of TFBS
7-75136986-G-A	Ref	V$HOMEZ_01	11	-	0.89	0.79	cgcaaaACCGAagatct	Score-Change
7-75136986-G-A	Alt	V$HOMEZ_01	11	-	0.89	0.792	cgcaaaACCGAagattt	Score-Change
7-11260430-A-G	Alt	V$GKLF_Q4	24	-	1	1	aaGGAGG	Gain of TFBS
7-43818638-T-C	Alt	V$CHCH_01	22	-	1	1	cCCCCG	Gain of TFBS
7-43818638-T-C	Alt	V$CPBP_Q6	22	+	1	1	CCCCCgg	Gain of TFBS
7-7427158-A-G	Alt	V$PAX_Q6	26	+	1	0.931	CTGGAaatgac	Gain of TFBS
7-11260430-A-G	Alt	V$GKLF_Q4	22	+	1	1	CCTCCtt	Gain of TFBS
7-11371957-A-T	Alt	V$NKX25_Q6	21	-	1	0.982	tctcAAGTGga	Gain of TFBS
7-14731518-A-G	Alt	V$NFAT1_Q4	22	-	1	1	tTTTCC	Gain of TFBS
7-21873896-G-A	Alt	V$NFAT1_Q4	23	-	1	1	tTTTCC	Gain of TFBS
7-27176655-C-T	Alt	V$IRX2_01	18	-	1	0.898	ttagtaaCATGTtaatc	Gain of TFBS
7-27176655-C-T	Alt	V$IRX2_01	19	+	1	0.907	tagtaACATGttaatca	Gain of TFBS
7-43818638-T-C	Alt	V$CHCH_01	25	+	1	1	CGGGGg	Gain of TFBS
7-43818638-T-C	Alt	V$CPBP_Q6	24	-	1	1	ccGGGGG	Gain of TFBS
8-59840971-C-T	Ref	V$REST_01	19	-	1	0.867	aggactggGGACAgctggaccc	Score-Change
8-59840971-C-T	Alt	V$REST_01	19	-	1	0.868	aggactgaGGACAgctggaccc	Score-Change
8-69227903-G-C	Ref	V$CHCH_01	23	-	1	1	cCCCCG	Loss of TFBS
8-69227903-G-C	Ref	V$BEN_01	24	-	1	0.982	cccCGCTG	Loss of TFBS
8-69227903-G-C	Ref	V$CPBP_Q6	23	+	1	1	CCCCCgc	Loss of TFBS
8-88796988-G-A	Ref	V$RHOX11_01	10	+	1	0.864	ggtagGCTGTagtccac	Score-Change
8-88796988-G-A	Alt	V$RHOX11_01	10	+	1	0.868	ggtagGCTGTagtccat	Score-Change
8-102635228-C-T	Ref	V$CPBP_Q6	23	-	1	1	gaGGGGG	Loss of TFBS
8-39211510-T-C	Ref	V$POU6F1_02	19	+	0.915	0.874	aaatgtAATTAgttaag	Loss of TFBS
8-39211510-T-C	Ref	V$DLX3_02	23	-	1	1	gtAATTAg	Loss of TFBS
8-83951316-G-A	Alt	V$ING4_01	24	+	1	1	cCACCA	Gain of TFBS
8-59840971-C-T	Alt	V$GEN_INI_B	21	-	0.999	0.999	GACTGagg	Gain of TFBS
8-69227903-G-C	Alt	V$CHCH_01	21	-	1	1	cCCCCG	Gain of TFBS
8-69227903-G-C	Alt	V$CPBP_Q6	21	+	1	1	CCCCCgc	Gain of TFBS
8-83951316-G-A	Alt	V$ING4_01	23	-	1	1	TGGTGg	Gain of TFBS
8-98602164-A-G	Alt	V$XBP1_01	18	-	0.896	0.82	atctctTACGTcttata	Gain of TFBS
8-98602164-A-G	Alt	V$XBP1_01	19	+	0.892	0.848	tctcttACGTCttatat	Gain of TFBS
8-102635228-C-T	Alt	V$CPBP_Q6	25	-	1	1	gaGGGGC	Gain of TFBS
9-38627996-T-C	Ref	V$ZNF333_01	21	+	1	1	ATAAT	No Change
9-38627996-T-C	Alt	V$ZNF333_01	21	+	1	1	ATAAT	No Change
9-38627996-T-C	Ref	V$HMX1_02	16	-	1	0.855	actggaTAATTgcagta	Loss of TFBS
9-38628060-A-C	Ref	V$FAC1_01	17	+	0.978	0.929	tatcAAAACacttg	Loss of TFBS
9-69747306-C-A	Ref	V$XBP1_01	23	-	0.884	0.86	ttccctAACGTcagctc	No Change
9-69747306-C-A	Alt	V$XBP1_01	23	-	0.884	0.86	ttcactAACGTcagctc	No Change
9-69747306-C-A	Ref	V$CREB1_Q6	26	+	1	0.992	cctaaCGTCAgc	No Change
9-69747306-C-A	Alt	V$CREB1_Q6	26	+	1	0.992	actaaCGTCAgc	No Change
9-69747313-T-C	Ref	V$CREBP1_01	21	+	0.87	0.852	TAACGtca	Loss of TFBS
9-69747313-T-C	Ref	V$CREBP1_01	21	-	0.897	0.857	taaCGTCA	Loss of TFBS
9-69747313-T-C	Ref	V$XBP1_01	16	-	0.884	0.86	ttccctAACGTcagctc	Loss of TFBS
9-69747313-T-C	Ref	V$CREB1_Q6	19	+	1	0.992	cctaaCGTCAgc	Loss of TFBS
9-69747318-T-G	Ref	V$XBP1_01	11	-	0.884	0.86	ttccctAACGTcagctc	No Change
9-69747318-T-G	Alt	V$XBP1_01	11	-	0.884	0.86	ttccctAACGTcagcgc	No Change
9-69747318-T-G	Ref	V$CREB1_Q6	14	+	1	0.992	cctaaCGTCAgc	No Change
9-69747318-T-G	Alt	V$CREB1_Q6	14	+	1	0.992	cctaaCGTCAgc	No Change
9-69747438-A-T	Ref	V$HOXB13_01	15	+	1	0.882	aggtgaATAAAaatcc	Loss of TFBS
9-69747550-A-C	Ref	V$BEN_01	21	+	1	0.987	CAGCGacg	Loss of TFBS
9-86009773-T-A	Ref	V$PLZF_02	19	-	0.978	0.811	caccacttgttcTTTTAccatctcagcag	Loss of TFBS
9-86918878-C-T	Ref	V$HDX_01	10	+	1	0.904	gagaccaAATCAgggtc	No Change
9-86918878-C-T	Alt	V$HDX_01	10	+	1	0.904	gagaccaAATCAgggtt	No Change
9-86918878-C-T	Ref	V$DUXL_01	11	+	1	0.842	agaccaAATCAgggtcc	Score-Change
9-86918878-C-T	Alt	V$DUXL_01	11	+	1	0.843	agaccaAATCAgggttc	Score-Change
9-86918902-C-T	Ref	V$IRX2_01	23	+	0.788	0.837	acactAAATGtacttgt	Score-Change
9-86918902-C-T	Alt	V$IRX2_01	23	+	0.788	0.838	acattAAATGtacttgt	Score-Change
9-86919203-G-C	Ref	V$BEN_01	24	+	1	0.986	CAGCGagg	Loss of TFBS
9-40699395-C-T	Ref	V$NF1_Q6	13	+	1	0.984	gcTTGGCcgaagcccacg	Loss of TFBS
9-25340180-G-T	Ref	V$XBP1_01	15	+	0.884	0.862	gagatgACGTTcagaac	Score-Change
9-25340180-G-T	Alt	V$XBP1_01	15	+	0.884	0.864	gagatgACGTTaagaac	Score-Change
9-25340313-G-A	Ref	V$SIX1_01	16	-	0.848	0.868	aaaatGGATAcccaaag	Loss of TFBS
9-32414226-T-C	Ref	V$SRY_Q6	25	-	1	1	aAACAA	Loss of TFBS
9-34567230-A-G	Ref	V$HDX_01	23	-	1	0.988	ttataTGATTtcgcacc	No Change
9-34567230-A-G	Alt	V$HDX_01	23	-	1	0.988	ttacaTGATTtcgcacc	No Change
9-81492702-A-G	Ref	V$HOMEZ_01	25	-	0.888	0.89	cttgcaAGCGAtgaaat	Score-Change
9-81492702-A-G	Alt	V$HOMEZ_01	25	-	0.888	0.888	cctgcaAGCGAtgaaat	Score-Change
9-86918861-T-C	Ref	V$HDX_01	9	-	1	0.904	gacccTGATTtggtctc	No Change
9-86918861-T-C	Alt	V$HDX_01	9	-	1	0.904	gacccTGATTtggtctc	No Change
9-86918878-C-T	Ref	V$HDX_01	26	-	1	0.904	gacccTGATTtggtctc	No Change
9-86918878-C-T	Alt	V$HDX_01	26	-	1	0.904	aacccTGATTtggtctc	No Change
9-86918878-C-T	Ref	V$DUXL_01	25	-	1	0.842	ggacccTGATTtggtct	Score-Change
9-86918878-C-T	Alt	V$DUXL_01	25	-	1	0.843	gaacccTGATTtggtct	Score-Change
9-86918902-C-T	Ref	V$IRX2_01	13	-	0.788	0.837	acaagtaCATTTagtgt	Score-Change
9-86918902-C-T	Alt	V$IRX2_01	13	-	0.788	0.838	acaagtaCATTTaatgt	Score-Change
9-86919203-G-C	Ref	V$BEN_01	21	-	1	0.986	cctCGCTG	Loss of TFBS
9-86919224-A-G	Ref	V$CPBP_Q6	19	+	1	1	GCCCCag	No Change
9-86919224-A-G	Alt	V$CPBP_Q6	19	+	1	1	GCCCCag	No Change
9-87023029-G-A	Ref	V$COE1_Q6	25	+	0.99	0.977	gccCAAGGgactct	Loss of TFBS
9-69747343-T-C	Alt	V$NFAT1_Q4	21	-	1	1	tTTTCC	Gain of TFBS
9-69747452-G-T	Alt	V$ZNF333_01	24	-	1	1	ATTAT	Gain of TFBS
9-69747706-G-C	Alt	V$MYB_05	19	+	1	0.918	ctgagcaCCGTTaagta	Gain of TFBS
9-86918569-T-C	Alt	V$RHOX11_01	18	-	1	0.869	ggcttaaACAGCtaaaa	Gain of TFBS
9-40698503-A-C	Alt	V$HMX1_02	21	+	0.861	0.852	cattgcGATTAatattc	Gain of TFBS
9-25340180-G-T	Alt	V$CREBP1_01	19	+	0.897	0.857	TGACGtta	Gain of TFBS
9-25340180-G-T	Alt	V$CREBP1_01	19	-	0.87	0.852	tgaCGTTA	Gain of TFBS
9-25340180-G-T	Alt	V$MYB_05	24	-	1	0.887	ttaagAACGGtcaataa	Gain of TFBS
9-25340180-G-T	Alt	V$CREB1_Q6	17	-	1	0.99	gaTGACGttaag	Gain of TFBS
9-32414226-T-C	Alt	V$HMX1_02	10	-	1	0.814	gagcacTAATTgagaag	Gain of TFBS
9-34567255-C-A	Alt	V$SIX1_01	21	-	1	0.855	ttagtTGATAacatttt	Gain of TFBS
9-86918569-T-C	Alt	V$RHOX11_01	18	+	1	0.869	ttttaGCTGTttaagcc	Gain of TFBS

## Sheet: Boran Spleen
SNP ID	Allele	PWM	Pos	Strand	CSS	MSS	Seq	Consequence
10-7854851-G-A	Ref	V$RUSH1A_02	24	+	1	0.999	aacCTTATtt	Loss of TFBS
10-7854893-A-G	Ref	V$ZNF333_01	22	+	1	1	ATAAT	Loss of TFBS
10-7854893-A-G	Ref	V$RHOX11_01	25	-	1	0.886	atttctgACAGCtcagt	Score-Change
10-7854893-A-G	Alt	V$RHOX11_01	25	-	1	0.889	acttctgACAGCtcagt	Score-Change
10-7854893-A-G	Ref	V$HOMEZ_01	12	-	0.76	0.805	aaggaaAAGGAtaattt	Score-Change
10-7854893-A-G	Alt	V$HOMEZ_01	12	-	0.76	0.792	aaggaaAAGGAtaactt	Score-Change
10-22042844-G-A	Ref	V$ARID5A_03	26	-	1	0.993	cattacaATATTac	Score-Change
10-22042844-G-A	Alt	V$ARID5A_03	26	-	1	0.994	tattacaATATTac	Score-Change
10-22043405-C-T	Ref	V$NF1_Q6	19	-	1	0.981	caaggcagaagGCCAAgg	No Change
10-22043405-C-T	Alt	V$NF1_Q6	19	-	1	0.981	caaggcaaaagGCCAAgg	No Change
10-38334277-T-C	Ref	V$HOXC13_01	10	-	0.923	0.943	tcttTTTAAgagctac	No Change
10-38334277-T-C	Alt	V$HOXC13_01	10	-	0.923	0.943	tcttTTTAAgagctac	No Change
10-38334277-T-C	Ref	V$HOXD12_01	9	-	0.848	0.828	ttcttTTTAAgagctac	No Change
10-38334277-T-C	Alt	V$HOXD12_01	9	-	0.848	0.828	ttcttTTTAAgagctac	No Change
10-38334278-G-C	Ref	V$HOXC13_01	11	-	0.923	0.943	tcttTTTAAgagctac	Score-Change
10-38334278-G-C	Alt	V$HOXC13_01	11	-	0.923	0.944	tcttTTTAAgagctag	Score-Change
10-38334278-G-C	Ref	V$HOXD12_01	10	-	0.848	0.828	ttcttTTTAAgagctac	Score-Change
10-38334278-G-C	Alt	V$HOXD12_01	10	-	0.848	0.831	ttcttTTTAAgagctag	Score-Change
10-38334334-G-A	Ref	V$IK_Q5_01	26	-	1	1	ccTCCCA	Loss of TFBS
10-38334514-G-C	Ref	V$IRX2_01	9	+	0.82	0.849	cacttTCATGtattgga	No Change
10-38334514-G-C	Alt	V$IRX2_01	9	+	0.82	0.849	cacttTCATGtattgga	No Change
10-47023658-G-A	Ref	V$GLI_Q3	23	-	1	0.98	tcCCACCcac	Loss of TFBS
10-47023676-T-C	Ref	V$NFAT1_Q4	20	-	1	1	tTTTCC	No Change
10-47023676-T-C	Alt	V$NFAT1_Q4	20	-	1	1	tTTTCC	No Change
10-67879926-C-G	Ref	V$PIT1_Q6_01	16	-	1	0.984	aTGAATttgg	No Change
10-67879926-C-G	Alt	V$PIT1_Q6_01	16	-	1	0.984	aTGAATttgg	No Change
10-76445245-G-T	Ref	V$HOXB13_01	12	-	1	0.871	tgcctTTTATtcctcc	Score-Change
10-76445245-G-T	Alt	V$HOXB13_01	12	-	1	0.868	tgcctTTTATtcctac	Score-Change
10-76445245-G-T	Ref	V$CPBP_Q6	26	+	1	1	CCCCCtc	Loss of TFBS
10-76445480-A-C	Ref	V$HOXB13_01	20	-	1	0.883	gcattTTTATttaatc	Loss of TFBS
10-38334277-T-C	Alt	V$XBP1_01	17	-	0.896	0.84	aagagcTACGTgatgtt	Gain of TFBS
10-38334277-T-C	Alt	V$XBP1_01	18	+	1	0.868	agagctACGTGatgttc	Gain of TFBS
10-47023819-G-A	Alt	V$ING4_01	23	-	1	1	TGGTGg	Gain of TFBS
10-67879926-C-G	Alt	V$E2F_Q6_01	20	-	1	0.931	attTGGCGgtat	Gain of TFBS
11-48759196-G-T	Ref	V$HOMEZ_01	18	+	0.918	0.798	atatgtTCGATtatttt	Loss of TFBS
11-66589339-T-C	Ref	V$CDX2_Q5_02	24	-	1	1	tATAAA	Loss of TFBS
11-66589428-A-G	Ref	V$FAC1_01	13	+	1	0.965	cctcACAACaaaca	Score-Change
11-66589428-A-G	Alt	V$FAC1_01	13	+	1	0.943	cctcACAACaaacg	Score-Change
11-66589428-A-G	Ref	V$AHR_Q6	25	+	1	1	CACGCa	Loss of TFBS
11-66589464-T-C	Ref	V$ZIC1_05	12	-	1	0.98	tccccTGCTGgggat	No Change
11-66589464-T-C	Alt	V$ZIC1_05	12	-	1	0.98	tccccTGCTGgggac	No Change
11-48759971-C-T	Ref	V$MEF2_03	21	-	1	0.911	ctttacTATTTtcaggttcttc	Loss of TFBS
11-36673937-C-T	Ref	V$RHOX11_01	13	-	1	0.945	gccattaACAGCagtac	No Change
11-36673937-C-T	Alt	V$RHOX11_01	13	-	1	0.945	gccattaACAGCaatac	No Change
11-36673937-C-T	Ref	V$HMX1_02	9	+	0.839	0.874	tctagcCATTAacagca	No Change
11-36673937-C-T	Alt	V$HMX1_02	9	+	0.839	0.874	tctagcCATTAacagca	No Change
11-36673942-G-C	Ref	V$RHOX11_01	18	-	1	0.945	gccattaACAGCagtac	Loss of TFBS
11-36673942-G-C	Ref	V$HMX1_02	14	+	0.839	0.874	tctagcCATTAacagca	Score-Change
11-36673942-G-C	Alt	V$HMX1_02	14	+	0.839	0.875	tctagcCATTAagagca	Score-Change
11-48759196-G-T	Ref	V$ZNF333_01	21	+	1	1	ATAAT	No Change
11-48759196-G-T	Alt	V$ZNF333_01	21	+	1	1	ATAAT	No Change
11-48759196-G-T	Ref	V$HOMEZ_01	18	-	0.918	0.798	aaaataATCGAacatat	Loss of TFBS
11-48759971-C-T	Ref	V$MEF2_03	10	+	1	0.911	gaagaacctgaAAATAgtaaag	Loss of TFBS
11-66589339-T-C	Ref	V$CDX2_Q5_02	23	+	1	1	TTTATa	Loss of TFBS
11-66589428-A-G	Ref	V$FAC1_01	26	-	1	0.965	tgtttGTTGTgagg	Score-Change
11-66589428-A-G	Alt	V$FAC1_01	26	-	1	0.943	cgtttGTTGTgagg	Score-Change
11-66589428-A-G	Ref	V$AHR_Q6	22	-	1	1	tGCGTG	Loss of TFBS
11-66589464-T-C	Ref	V$ZIC1_05	26	+	1	0.98	atcccCAGCAgggga	No Change
11-66589464-T-C	Alt	V$ZIC1_05	26	+	1	0.98	gtcccCAGCAgggga	No Change
11-99263523-A-G	Ref	V$HOXC13_01	11	-	0.973	0.848	cagaTTTATtagtttt	Score-Change
11-99263523-A-G	Alt	V$HOXC13_01	11	-	0.973	0.846	cagaTTTATtagtttc	Score-Change
11-99263523-A-G	Ref	V$HOXB13_01	10	-	1	0.874	tcagaTTTATtagttt	No Change
11-99263523-A-G	Alt	V$HOXB13_01	10	-	1	0.874	tcagaTTTATtagttt	No Change
11-104582089-A-G	Ref	V$ING4_01	26	-	1	1	TGGTGg	Loss of TFBS
11-104582089-A-G	Ref	V$GLI_Q3	21	+	1	0.995	ctgGGTGGtg	Loss of TFBS
11-106087397-T-C	Ref	V$IRX2_01	26	-	1	0.858	aaccggaCATGTcgtgg	Score-Change
11-106087397-T-C	Alt	V$IRX2_01	26	-	1	0.848	gaccggaCATGTcgtgg	Score-Change
11-48759971-C-T	Alt	V$ZNF333_01	25	-	1	1	ATTAT	Gain of TFBS
11-36674052-C-T	Alt	V$PBX_Q3	18	-	1	0.927	ttgcactCAATC	Gain of TFBS
11-48759971-C-T	Alt	V$ZNF333_01	23	+	1	1	ATAAT	Gain of TFBS
12-35584214-T-C	Ref	V$EGR1_Q6	16	+	1	1	gcGGGGGcgg	No Change
12-35584214-T-C	Alt	V$EGR1_Q6	16	+	1	1	gcGGGGGcgg	No Change
12-31483796-G-C	Ref	V$REST_01	22	-	1	0.851	ggcacaaaGGACAgaaactgac	Loss of TFBS
12-31483796-G-C	Ref	V$HNF4A_Q3	22	+	1	0.967	ggcaCAAAGgacag	Loss of TFBS
12-31483118-T-C	Alt	V$CPBP_Q6	26	+	1	1	GCCCCtc	Gain of TFBS
13-54077381-T-A	Ref	V$PAX_Q6	17	-	0.857	0.848	ggaagtTCCTG	Score-Change
13-54077381-T-A	Alt	V$PAX_Q6	17	-	1	0.924	ggaagtTCCAG	Score-Change
13-12236144-C-T	Ref	V$HOXB13_01	26	-	1	0.901	gacttTTTATtaaagt	Score-Change
13-12236144-C-T	Alt	V$HOXB13_01	26	-	1	0.9	aacttTTTATtaaagt	Score-Change
13-54056279-A-C	Ref	V$TEF1_Q6_04	18	-	1	0.995	cactGGAATgt	Loss of TFBS
13-54077381-T-A	Ref	V$PAX_Q6	25	+	0.857	0.848	CAGGAacttcc	Score-Change
13-54077381-T-A	Alt	V$PAX_Q6	25	+	1	0.924	CTGGAacttcc	Score-Change
13-57371372-C-T	Ref	V$SP100_04	25	+	0.921	0.911	tgGGTCGggaaaatc	Score-Change
13-57371372-C-T	Alt	V$SP100_04	25	+	0.921	0.908	taGGTCGggaaaatc	Score-Change
13-75338701-C-T	Ref	V$AP2ALPHA_03	13	+	0.98	0.895	gaAGCCTcgggccgc	No Change
13-75338701-C-T	Alt	V$AP2ALPHA_03	13	+	0.98	0.895	gaAGCCTcgggccac	No Change
13-75338701-C-T	Ref	V$AP2ALPHA_03	13	-	0.864	0.895	gaagcctcGGGCCgc	No Change
13-75338701-C-T	Alt	V$AP2ALPHA_03	13	-	0.864	0.895	gaagcctcGGGCCac	No Change
13-75338717-G-A	Ref	V$MYB_05	18	+	0.879	0.892	tacggaaCCGTGaagcc	Loss of TFBS
13-75338856-G-A	Ref	V$CPHX_01	19	-	0.963	0.963	acTGATActatcat	No Change
13-75338856-G-A	Alt	V$CPHX_01	19	-	0.963	0.963	acTGATAttatcat	No Change
13-75338856-G-A	Ref	V$CPHX_01	20	+	0.963	0.96	ctgatacTATCAtc	Score-Change
13-75338856-G-A	Alt	V$CPHX_01	20	+	0.963	0.959	ctgatatTATCAtc	Score-Change
13-12236144-C-T	Alt	V$NFAT1_Q4	22	+	1	1	GGAAAa	Gain of TFBS
13-51351569-G-A	Alt	V$BRCA_01	20	+	1	1	ttcTGTTG	Gain of TFBS
13-54696466-G-A	Alt	V$GEN_INI_B	20	+	0.99	0.99	cctCACTT	Gain of TFBS
13-54696466-G-A	Alt	V$SP100_04	23	-	0.933	0.905	cactttacCGGCGtg	Gain of TFBS
13-57370585-C-T	Alt	V$SREBP_Q6	20	+	0.991	0.984	ggacTCACTccaggc	Gain of TFBS
13-75338856-G-A	Alt	V$ZNF333_01	25	-	1	1	ATTAT	Gain of TFBS
14-1146469-T-C	Ref	V$XBP1_01	16	-	0.884	0.822	aaacaaAACGTggtcaa	Loss of TFBS
14-1146469-T-C	Ref	V$XBP1_01	17	+	1	0.872	aacaaaACGTGgtcaac	Loss of TFBS
14-1146497-C-T	Ref	V$AP2ALPHA_03	15	+	0.881	0.877	ggAGCCGtcggcgtt	Loss of TFBS
14-1146497-C-T	Ref	V$AP2ALPHA_03	15	-	0.901	0.877	ggagccgtCGGCGtt	Loss of TFBS
14-1146594-G-A	Ref	V$BEN_01	22	+	1	0.951	CAGCGctc	Loss of TFBS
14-73732415-T-C	Ref	V$POU2F1_Q6	19	-	0.96	0.972	aaATGTAaatga	Loss of TFBS
14-1146469-T-C	Ref	V$XBP1_01	19	-	1	0.872	gttgacCACGTtttgtt	Loss of TFBS
14-1146469-T-C	Ref	V$XBP1_01	20	+	0.884	0.822	ttgaccACGTTttgttt	Loss of TFBS
14-1146497-C-T	Ref	V$AP2ALPHA_03	23	+	0.901	0.877	aaCGCCGacggctcc	Loss of TFBS
14-1146497-C-T	Ref	V$AP2ALPHA_03	23	-	0.881	0.877	aacgccgaCGGCTcc	Loss of TFBS
14-1146594-G-A	Ref	V$BEN_01	23	-	1	0.951	gagCGCTG	Loss of TFBS
14-1147801-G-A	Alt	V$ING4_01	21	+	1	1	cCACCA	Gain of TFBS
14-1147801-G-A	Alt	V$ING4_01	26	-	1	1	TGGTGg	Gain of TFBS
14-73732573-C-T	Alt	V$ZNF333_01	26	-	1	1	ATTAT	Gain of TFBS
14-73732573-C-T	Alt	V$POU6F1_02	18	-	0.915	0.922	ttgatcTAATTattata	Gain of TFBS
14-73732573-C-T	Alt	V$CPHX_01	17	-	0.966	0.879	ttTGATCtaattat	Gain of TFBS
14-73732573-C-T	Alt	V$CPHX_01	18	+	0.747	0.851	ttgatctAATTAtt	Gain of TFBS
15-53242021-T-C	Ref	V$RHOX11_01	9	-	1	0.855	tggagcaACAGCggaga	No Change
15-53242021-T-C	Alt	V$RHOX11_01	9	-	1	0.855	tggagcaACAGCggaga	No Change
15-55625692-T-C	Ref	V$GEN_INI_B	22	+	0.993	0.994	cctCACTC	Loss of TFBS
15-64408975-G-A	Ref	V$RHOX11_01	16	-	0.91	0.909	gctctttACACCacact	Score-Change
15-64408975-G-A	Alt	V$RHOX11_01	16	-	0.904	0.904	gctctttACATCacact	Score-Change
15-80791625-G-T	Ref	V$SOX2_Q3_01	24	+	1	0.993	aacagaACAAAggaa	No Change
15-80791625-G-T	Alt	V$SOX2_Q3_01	24	+	1	0.993	aaaagaACAAAggaa	No Change
15-80791697-C-T	Ref	V$CREBP1_01	22	+	1	0.874	TTACGtag	Loss of TFBS
15-80791697-C-T	Ref	V$CREBP1_01	22	-	0.766	0.849	ttaCGTAG	Loss of TFBS
15-64408975-G-A	Alt	V$CREBP1_01	21	+	0.847	0.837	TTACAtca	Gain of TFBS
15-80791690-C-T	Alt	V$XBP1_01	11	+	0.896	0.824	cctgttACGTAgttaaa	Gain of TFBS
15-80791690-C-T	Alt	V$PLZF_02	12	+	0.978	0.796	ctgttacgtagtTAAAAcaggaaaaagga	Gain of TFBS
16-26205777-G-A	Ref	V$BEN_01	19	-	1	0.999	gttCGCTG	Loss of TFBS
16-26205901-G-A	Ref	V$HOXC13_01	23	-	0.921	0.909	tctgTTTAGgaggggc	Score-Change
16-26205901-G-A	Alt	V$HOXC13_01	23	-	0.921	0.916	tctaTTTAGgaggggc	Score-Change
16-26205901-G-A	Ref	V$HOXD12_01	22	-	0.848	0.81	gtctgTTTAGgaggggc	Score-Change
16-26205901-G-A	Alt	V$HOXD12_01	22	-	0.848	0.814	gtctaTTTAGgaggggc	Score-Change
16-4555923-C-T	Ref	V$RREB1_01	15	-	1	0.839	aggcagctTTGGGg	Loss of TFBS
16-4556252-T-C	Ref	V$ERALPHA_01	21	+	0.795	0.803	atgtcaggcAGACCt	Loss of TFBS
16-4556252-T-C	Ref	V$ERALPHA_01	21	-	0.779	0.804	aTGTCAggcagacct	Loss of TFBS
16-26205777-G-A	Ref	V$BEN_01	26	+	1	0.999	CAGCGaac	Loss of TFBS
16-26205901-G-A	Ref	V$HOXC13_01	14	+	0.921	0.909	gcccctcCTAAAcaga	Score-Change
16-26205901-G-A	Alt	V$HOXC13_01	14	+	0.921	0.916	gcccctcCTAAAtaga	Score-Change
16-26205901-G-A	Ref	V$HOXD12_01	14	+	0.848	0.81	gcccctcCTAAAcagac	Score-Change
16-26205901-G-A	Alt	V$HOXD12_01	14	+	0.848	0.814	gcccctcCTAAAtagac	Score-Change
16-29406660-A-C	Ref	V$HMX1_02	17	+	0.833	0.848	acaaacAGTTAaagggg	Loss of TFBS
16-26205957-T-C	Alt	V$MYB_Q4	17	-	1	0.997	ttcAACTGgcct	Gain of TFBS
16-26205957-T-C	Alt	V$MYB_Q4	24	+	1	0.997	aggcCAGTTgaa	Gain of TFBS
17-72269304-T-C	Ref	V$HOMEZ_01	15	-	0.76	0.792	gtaagaAACGCtgtctt	Loss of TFBS
17-66181772-C-G	Ref	V$HOXB13_01	26	+	1	0.872	gagaaaATAAAaggta	Score-Change
17-66181772-C-G	Alt	V$HOXB13_01	26	+	1	0.873	cagaaaATAAAaggta	Score-Change
17-69569449-G-A	Ref	V$FAC1_01	18	+	1	0.993	gaacACAACacgaa	Loss of TFBS
17-72269304-T-C	Ref	V$HOMEZ_01	21	+	0.76	0.792	aagacaGCGTTtcttac	Loss of TFBS
17-66181627-G-C	Alt	V$HMX1_02	15	-	0.854	0.848	cacagtTAAGTggtgga	Gain of TFBS
17-66181627-G-C	Alt	V$ING4_01	25	-	1	1	TGGTGg	Gain of TFBS
17-68732160-C-T	Alt	V$FAC1_01	20	+	1	0.956	gcacACAACaaatt	Gain of TFBS
17-68732160-C-T	Alt	V$HMGIY_Q3	24	-	1	0.936	acaacAAATTcattt	Gain of TFBS
17-68732160-C-T	Alt	V$ZSCAN4_04	16	+	1	0.973	ttggGCACAcaacaaa	Gain of TFBS
17-68732282-G-A	Alt	V$NFAT1_Q4	24	-	1	1	tTTTCC	Gain of TFBS
17-68732282-G-A	Alt	V$RELA_Q6	20	+	0.996	0.99	gGGATTttccag	Gain of TFBS
17-69569449-G-A	Alt	V$MRF2_01	18	+	1	0.969	gaacacAATACgaa	Gain of TFBS
17-66181077-G-T	Alt	V$FAC1_01	17	+	1	0.934	caaaACAACactta	Gain of TFBS
18-11760438-T-C	Ref	V$XBP1_01	24	+	0.892	0.85	gctctgACGTCatgctt	Score-Change
18-11760438-T-C	Alt	V$XBP1_01	24	+	0.892	0.847	gccctgACGTCatgctt	Score-Change
18-11760438-T-C	Ref	V$CREB1_Q6	26	+	1	0.996	tctgaCGTCAtg	No Change
18-11760438-T-C	Alt	V$CREB1_Q6	26	+	1	0.996	cctgaCGTCAtg	No Change
18-11760438-T-C	Ref	V$CREB1_Q6	26	-	1	0.997	tcTGACGtcatg	No Change
18-11760438-T-C	Alt	V$CREB1_Q6	26	-	1	0.997	ccTGACGtcatg	No Change
18-1618520-C-G	Ref	V$RELA_Q6	14	+	0.996	0.99	gGGATTttccag	No Change
18-1618520-C-G	Alt	V$RELA_Q6	14	+	0.996	0.99	gGGATTttccag	No Change
18-11760438-T-C	Ref	V$XBP1_01	12	-	0.892	0.85	aagcatGACGTcagagc	Score-Change
18-11760438-T-C	Alt	V$XBP1_01	12	-	0.892	0.847	aagcatGACGTcagggc	Score-Change
18-11760438-T-C	Ref	V$CREB1_Q6	15	+	1	0.997	catgaCGTCAga	No Change
18-11760438-T-C	Alt	V$CREB1_Q6	15	+	1	0.997	catgaCGTCAgg	No Change
18-11760438-T-C	Ref	V$CREB1_Q6	15	-	1	0.996	caTGACGtcaga	No Change
18-11760438-T-C	Alt	V$CREB1_Q6	15	-	1	0.996	caTGACGtcagg	No Change
18-46179016-A-G	Ref	V$XBP1_01	16	-	1	0.918	aactgaCACGTcctgat	Loss of TFBS
18-50563339-T-A	Ref	V$IK_Q5_01	20	-	1	1	ccTCCCA	Loss of TFBS
18-51956703-C-T	Ref	V$XBP1_01	26	-	0.896	0.824	gtttaaTACGTggtctt	Score-Change
18-51956703-C-T	Alt	V$XBP1_01	26	-	0.896	0.837	atttaaTACGTggtctt	Score-Change
18-57443452-T-C	Ref	V$PLZF_02	3	+	0.978	0.805	gtaggatgaaggTAAAAatggagaggtgt	Score-Change
18-57443452-T-C	Alt	V$PLZF_02	3	+	0.978	0.803	gtaggatgaaggTAAAAatggaggggtgt	Score-Change
18-53021117-T-G	Ref	V$AP2ALPHA_03	18	+	0.869	0.898	cgAGCCAgaggctac	Loss of TFBS
18-53021117-T-G	Ref	V$AP2ALPHA_03	18	-	0.98	0.898	cgagccagAGGCTac	Loss of TFBS
18-1618520-C-G	Alt	V$CP2_Q6	23	+	1	0.999	ttgGCTGGaa	Gain of TFBS
18-11760402-C-T	Alt	V$MZF1_Q5	26	+	1	1	tGGGGAg	Gain of TFBS
18-11760438-T-C	Alt	V$P53_04	13	-	0.904	0.87	aggcgagttcggCCCTGacg	Gain of TFBS
18-1618520-C-G	Alt	V$CP2_Q6	20	-	1	0.999	ttCCAGCcaa	Gain of TFBS
18-11760402-C-T	Alt	V$MZF1_Q5	20	-	1	1	cTCCCCa	Gain of TFBS
18-11760438-T-C	Alt	V$P53_04	20	+	0.904	0.87	cgtCAGGGccgaactcgcct	Gain of TFBS
18-50563339-T-A	Alt	V$GKLF_Q4	20	+	1	1	CCTCCct	Gain of TFBS
18-51956878-T-G	Alt	V$COE1_Q6	18	-	1	0.976	gcgttcCCCTGggt	Gain of TFBS
18-53021117-T-G	Alt	V$BEN_01	23	+	1	0.957	CAGCGgct	Gain of TFBS
19-38632267-T-C	Ref	V$HDX_01	26	-	1	0.965	tgatcTGATTtcctgtg	Score-Change
19-38632267-T-C	Alt	V$HDX_01	26	-	1	0.962	cgatcTGATTtcctgtg	Score-Change
19-38632780-G-T	Ref	V$RHOX11_01	23	-	1	0.865	caaggtcACAGCcagta	Score-Change
19-38632780-G-T	Alt	V$RHOX11_01	23	-	1	0.866	caatgtcACAGCcagta	Score-Change
19-38632780-G-T	Ref	V$LRH1_Q5_01	20	+	1	0.999	ggtCAAGGtca	Loss of TFBS
19-38632780-G-T	Ref	V$SF1_Q5_01	22	-	1	1	tCAAGGtca	Loss of TFBS
19-55052280-A-G	Ref	V$RHOX11_01	19	-	1	0.867	aacaggtACAGCgggcg	Loss of TFBS
19-48078208-G-A	Ref	V$HMX1_02	15	-	0.841	0.842	tttggtTAATAgttaca	Loss of TFBS
19-48078208-G-A	Ref	V$HNF1A_Q4	17	-	1	0.954	tggTTAATagttacac	Score-Change
19-48078208-G-A	Alt	V$HNF1A_Q4	17	-	1	0.984	tggTTAATaattacac	Score-Change
19-20873865-C-T	Ref	V$HDX_01	13	-	1	0.935	gactgTGATTgcagcag	Score-Change
19-20873865-C-T	Alt	V$HDX_01	13	-	1	0.938	gactgTGATTgcaacag	Score-Change
19-20873865-C-T	Ref	V$CPHX_01	16	-	1	0.856	tgTGATTgcagcag	No Change
19-20873865-C-T	Alt	V$CPHX_01	16	-	1	0.856	tgTGATTgcaacag	No Change
19-20873865-C-T	Ref	V$CPHX_01	17	+	0.724	0.838	gtgattgCAGCAgg	Score-Change
19-20873865-C-T	Alt	V$CPHX_01	17	+	0.727	0.839	gtgattgCAACAgg	Score-Change
19-20873865-C-T	Ref	V$ZIC1_05	19	+	1	0.877	gattgCAGCAggaat	Loss of TFBS
19-20873865-C-T	Ref	V$TEF1_Q6_04	25	-	1	0.98	agcaGGAATgc	No Change
19-20873865-C-T	Alt	V$TEF1_Q6_04	25	-	1	0.98	aacaGGAATgc	No Change
19-31378714-G-C	Ref	V$XBP1_01	9	+	1	0.861	tattggACGTGaggcct	No Change
19-31378714-G-C	Alt	V$XBP1_01	9	+	1	0.861	tattggACGTGaggcct	No Change
19-31379465-T-C	Ref	V$HOXB13_01	14	+	0.819	0.865	cagccaTTAAAaagaa	Score-Change
19-31379465-T-C	Alt	V$HOXB13_01	14	+	0.819	0.858	cagccaTTAAAaggaa	Score-Change
19-31379465-T-C	Ref	V$HMX1_02	12	+	0.839	0.878	ctcagcCATTAaaaaga	Score-Change
19-31379465-T-C	Alt	V$HMX1_02	12	+	0.839	0.876	ctcagcCATTAaaagga	Score-Change
19-38500144-T-C	Ref	V$HOMEZ_01	9	-	0.773	0.784	cttctaAACCAtgaccc	No Change
19-38500144-T-C	Alt	V$HOMEZ_01	9	-	0.773	0.784	cttctaAACCAtgaccc	No Change
19-38500147-G-A	Ref	V$HOMEZ_01	12	-	0.773	0.784	cttctaAACCAtgaccc	Score-Change
19-38500147-G-A	Alt	V$HOMEZ_01	12	-	0.773	0.797	cttctaAACCAtgatcc	Score-Change
19-38632267-T-C	Ref	V$HDX_01	10	+	1	0.965	cacaggaAATCAgatca	Score-Change
19-38632267-T-C	Alt	V$HDX_01	10	+	1	0.962	cacaggaAATCAgatcg	Score-Change
19-38632527-T-A	Ref	V$SRY_Q6	20	-	1	1	aAACAA	No Change
19-38632527-T-A	Alt	V$SRY_Q6	20	-	1	1	aAACAA	No Change
19-38632780-G-T	Ref	V$RHOX11_01	13	+	1	0.865	tactgGCTGTgaccttg	Score-Change
19-38632780-G-T	Alt	V$RHOX11_01	13	+	1	0.866	tactgGCTGTgacattg	Score-Change
19-38632780-G-T	Ref	V$LRH1_Q5_01	22	-	1	0.999	tgaCCTTGacc	Loss of TFBS
19-38632780-G-T	Ref	V$SF1_Q5_01	22	+	1	1	tgaCCTTGa	Loss of TFBS
19-48078208-G-A	Ref	V$HMX1_02	21	+	0.841	0.842	tgtaacTATTAaccaaa	Loss of TFBS
19-48078208-G-A	Ref	V$HNF1A_Q4	20	+	1	0.954	gtgtaactATTAAcca	Score-Change
19-48078208-G-A	Alt	V$HNF1A_Q4	20	+	1	0.984	gtgtaattATTAAcca	Score-Change
19-48120550-T-C	Ref	V$CEBPA_Q6	15	+	0.997	0.995	aatttgAGCAAat	Loss of TFBS
19-48120750-A-G	Ref	V$CDPCR1_01	16	-	0.91	0.913	ccaaTCCATc	No Change
19-48120750-A-G	Alt	V$CDPCR1_01	16	-	0.91	0.913	ccaaTCCATc	No Change
19-48120750-A-G	Ref	V$PBX_Q3	14	-	0.942	0.936	aaccaatCCATC	No Change
19-48120750-A-G	Alt	V$PBX_Q3	14	-	0.942	0.936	aaccaatCCATC	No Change
19-48120750-A-G	Ref	V$HOXD12_01	19	+	0.848	0.81	atccatcTTAAAggaaa	No Change
19-48120750-A-G	Alt	V$HOXD12_01	19	+	0.848	0.81	atccatcCTAAAggaaa	No Change
19-48120750-A-G	Ref	V$DUXL_01	12	+	0.809	0.817	ccaaccAATCCatctta	No Change
19-48120750-A-G	Alt	V$DUXL_01	12	+	0.809	0.817	ccaaccAATCCatccta	No Change
19-51122672-G-C	Ref	V$REST_01	4	-	0.825	0.871	aggacccaGGTCAgccgccgtc	No Change
19-51122672-G-C	Alt	V$REST_01	4	-	0.825	0.871	aggacccaGGTCAgccgccgtc	No Change
19-58155012-A-G	Ref	V$ING4_01	23	-	1	1	TGGTGg	Loss of TFBS
19-58155091-C-T	Ref	V$HOMEZ_01	17	-	0.737	0.788	agataaGTCGAtcttct	Loss of TFBS
19-17729525-C-T	Ref	V$SP1_Q6_01	19	+	1	0.972	agGGCGGgga	Loss of TFBS
19-55052280-A-G	Ref	V$BEN_01	18	-	1	0.995	gccCGCTG	No Change
19-55052280-A-G	Alt	V$BEN_01	18	-	1	0.995	gccCGCTG	No Change
19-55052280-A-G	Ref	V$RHOX11_01	17	+	1	0.867	cgcccGCTGTacctgtt	Loss of TFBS
19-33231373-C-G	Alt	V$AHR_Q6	23	-	1	1	tGCGTG	Gain of TFBS
19-33231621-T-C	Alt	V$TEF1_Q6_04	21	+	1	0.995	acATTCCagtg	Gain of TFBS
19-38632527-T-A	Alt	V$CEBPA_Q6	16	+	1	0.997	tgctttTGCAAtt	Gain of TFBS
19-51155150-G-A	Alt	V$HOXD12_01	16	+	0.848	0.805	cagcttcCTAAAgactc	Gain of TFBS
19-48078208-G-A	Alt	V$ZNF333_01	23	+	1	1	ATAAT	Gain of TFBS
19-48078208-G-A	Alt	V$DLX3_02	23	+	1	1	aTAATTac	Gain of TFBS
19-22787416-A-G	Alt	V$CPBP_Q6	24	+	1	1	GCCCCtt	Gain of TFBS
19-33231373-C-G	Alt	V$AHR_Q6	24	+	1	1	CACGCa	Gain of TFBS
19-33231621-T-C	Alt	V$TEF1_Q6_04	21	-	1	0.995	cactGGAATgt	Gain of TFBS
19-38632527-T-A	Alt	V$CEBPA_Q6	24	-	1	0.997	aaTTGCAaaagca	Gain of TFBS
19-40953820-A-G	Alt	V$ING4_01	22	+	1	1	cCACCA	Gain of TFBS
19-48078208-G-A	Alt	V$ZNF333_01	25	-	1	1	ATTAT	Gain of TFBS
19-48078208-G-A	Alt	V$DLX3_02	22	-	1	1	gtAATTAt	Gain of TFBS
19-48120750-A-G	Alt	V$AIRE_01	10	-	0.942	0.929	atccaaccaatccATCCTaaaggaaa	Gain of TFBS
19-51155150-G-A	Alt	V$HOXD12_01	20	-	0.848	0.805	gagtcTTTAGgaagctg	Gain of TFBS
19-58155224-A-G	Alt	V$AHR_Q6	24	-	1	1	tGCGTG	Gain of TFBS
1-70680029-G-C	Ref	V$AP2ALPHA_03	11	+	0.89	0.923	ctAGCCCcaggctgt	No Change
1-70680029-G-C	Alt	V$AP2ALPHA_03	11	+	0.89	0.923	ctAGCCCcaggctgt	No Change
1-70680029-G-C	Ref	V$AP2ALPHA_03	11	-	0.98	0.923	ctagccccAGGCTgt	No Change
1-70680029-G-C	Alt	V$AP2ALPHA_03	11	-	0.98	0.923	ctagccccAGGCTgt	No Change
1-70680356-T-G	Ref	V$FAC1_01	17	+	1	0.937	attcACAACatggc	Loss of TFBS
1-83481935-G-C	Ref	V$SMAD4_Q6_01	23	+	1	1	tGTCTGc	Loss of TFBS
1-83481957-T-C	Ref	V$RFX_Q6	21	-	1	0.986	tcGCAACtg	Loss of TFBS
1-135882357-T-C	Ref	V$ZNF333_01	26	+	1	1	ATAAT	Loss of TFBS
1-135882357-T-C	Ref	V$POU2F1_Q6	18	+	0.959	0.972	tcattTTCATaa	Loss of TFBS
1-146280657-G-A	Ref	V$XBP1_01	14	+	1	0.863	gacaggACGTGccaggg	Score-Change
1-146280657-G-A	Alt	V$XBP1_01	14	+	1	0.86	gacaggACGTGctaggg	Score-Change
1-146280657-G-A	Ref	V$P53_04	13	-	0.913	0.874	ggacaggacgtgCCAGGggc	Loss of TFBS
1-146280657-G-A	Ref	V$CPBP_Q6	26	-	1	1	caGGGGC	Loss of TFBS
1-146280675-A-G	Ref	V$GFI1_Q6_01	16	+	1	0.995	taAATCAgag	No Change
1-146280675-A-G	Alt	V$GFI1_Q6_01	16	+	1	0.995	taAATCAgag	No Change
1-65199116-T-C	Alt	V$XBP1_01	18	+	1	0.837	gcatgaACGTGgagagg	Gain of TFBS
1-83481935-G-C	Alt	V$ZSCAN4_04	18	-	1	0.978	gcccttgTGTGCggcg	Gain of TFBS
1-83481957-T-C	Alt	V$MYOGENIN_Q6_01	24	+	1	1	CAGCTg	Gain of TFBS
1-83481957-T-C	Alt	V$MYOGENIN_Q6_01	24	-	1	1	cAGCTG	Gain of TFBS
1-83481957-T-C	Alt	V$ZIC1_05	19	+	0.869	0.899	gatcgCAGCTgggac	Gain of TFBS
1-135882357-T-C	Alt	V$CREBP1_01	22	+	0.766	0.849	TTTCGtaa	Gain of TFBS
1-135882357-T-C	Alt	V$CREBP1_01	22	-	1	0.849	tttCGTAA	Gain of TFBS
1-146280675-A-G	Alt	V$HDX_01	11	+	1	0.882	gcccttaAATCAgagca	Gain of TFBS
1-80545460-A-G	Alt	V$HSF1_01	18	+	0.997	0.99	AGAAAattcg	Gain of TFBS
21-54855864-G-C	Ref	V$ING4_01	24	-	1	1	TGGTGg	Loss of TFBS
21-25967546-G-T	Ref	V$CDPCR1_01	21	-	1	0.919	cgcaTCGATc	Loss of TFBS
21-25967546-G-T	Ref	V$CDPCR1_01	23	+	1	1	cATCGAtcgc	Score-Change
21-25967546-G-T	Alt	V$CDPCR1_01	23	+	0.896	0.927	cATAGAtcgc	Score-Change
21-25967546-G-T	Ref	V$ZFP161_04	17	+	1	0.913	ggCGCGCatcgatc	No Change
21-25967546-G-T	Alt	V$ZFP161_04	17	+	1	0.913	ggCGCGCatagatc	No Change
21-54855864-G-C	Ref	V$ING4_01	23	+	1	1	cCACCA	Loss of TFBS
21-56660383-C-A	Ref	V$XBP1_01	17	-	1	0.853	taaaatCACGTtcaagc	Loss of TFBS
21-56660383-C-A	Ref	V$HDX_01	13	+	1	0.929	ttgttaaAATCAcgttc	No Change
21-56660383-C-A	Alt	V$HDX_01	13	+	1	0.929	ttgttaaAATCActttc	No Change
21-56660383-C-A	Ref	V$CPHX_01	12	-	0.705	0.841	ctTGTTAaaatcac	No Change
21-56660383-C-A	Alt	V$CPHX_01	12	-	0.705	0.841	ctTGTTAaaatcac	No Change
21-56660383-C-A	Ref	V$CPHX_01	13	+	1	0.852	ttgttaaAATCAcg	Score-Change
21-56660383-C-A	Alt	V$CPHX_01	13	+	1	0.854	ttgttaaAATCAct	Score-Change
21-59172789-A-G	Ref	V$AIRE_01	17	-	1	0.941	ctaaatccctcttAACCAaatcactt	Score-Change
21-59172789-A-G	Alt	V$AIRE_01	17	-	1	0.932	ctaaatcccccttAACCAaatcactt	Score-Change
21-59172789-A-G	Alt	V$CPBP_Q6	23	+	1	1	CCCCCtt	Gain of TFBS
22-59502879-G-A	Ref	V$CRX_Q4_01	26	-	1	1	GATTAa	Loss of TFBS
22-50158268-A-G	Ref	V$SIX1_01	18	-	1	0.926	ttgctTGATAccagtac	Loss of TFBS
22-50158342-C-A	Ref	V$PAX_Q6	24	+	0.883	0.861	CTGGCactcaa	Loss of TFBS
22-50158344-G-C	Ref	V$PAX_Q6	26	+	0.883	0.861	CTGGCactcaa	Loss of TFBS
22-50158601-C-G	Ref	V$ERALPHA_Q6_01	19	-	1	1	caGGTCA	No Change
22-50158601-C-G	Alt	V$ERALPHA_Q6_01	19	-	1	1	caGGTCA	No Change
22-53887009-A-C	Ref	V$XBP1_01	25	-	1	0.868	ttacacCACGTgccgcc	Score-Change
22-53887009-A-C	Alt	V$XBP1_01	25	-	1	0.834	tgacacCACGTgccgcc	Score-Change
22-53887009-A-C	Ref	V$XBP1_01	26	+	1	0.841	tacaccACGTGccgcct	Score-Change
22-53887009-A-C	Alt	V$XBP1_01	26	+	1	0.842	gacaccACGTGccgcct	Score-Change
22-53887009-A-C	Ref	V$RHOX11_01	20	-	0.91	0.891	ggtctttACACCacgtg	Loss of TFBS
22-53887175-T-C	Ref	V$GEN_INI_B	18	-	0.99	0.99	AAGTGagg	No Change
22-53887175-T-C	Alt	V$GEN_INI_B	18	-	0.99	0.99	AAGTGagg	No Change
22-53887175-T-C	Ref	V$NFAT1_Q4	24	+	1	1	GGAAAa	Loss of TFBS
22-55847585-A-G	Ref	V$XBP1_01	9	+	1	0.835	ctacacACGTGatttca	No Change
22-55847585-A-G	Alt	V$XBP1_01	9	+	1	0.835	ctacacACGTGatttca	No Change
22-55847585-A-G	Ref	V$HDX_01	13	-	1	0.971	acacgTGATTtcatagt	Score-Change
22-55847585-A-G	Alt	V$HDX_01	13	-	1	0.973	acacgTGATTtcacagt	Score-Change
22-56232383-A-G	Ref	V$AP2ALPHA_03	26	+	0.954	0.894	tgGGCCTcgggcctt	Score-Change
22-56232383-A-G	Alt	V$AP2ALPHA_03	26	+	0.954	0.897	cgGGCCTcgggcctt	Score-Change
22-56232383-A-G	Ref	V$AP2ALPHA_03	26	-	0.864	0.894	tgggcctcGGGCCtt	Score-Change
22-56232383-A-G	Alt	V$AP2ALPHA_03	26	-	0.864	0.897	cgggcctcGGGCCtt	Score-Change
22-59064488-C-T	Ref	V$HOXC13_01	17	-	0.923	0.944	ttatTTTAAgagggtg	Score-Change
22-59064488-C-T	Alt	V$HOXC13_01	17	-	0.923	0.849	ttatTTTAAaagggtg	Score-Change
22-59064488-C-T	Ref	V$HOXD12_01	16	-	0.848	0.836	tttatTTTAAgagggtg	Loss of TFBS
22-59502836-A-G	Ref	V$NF1A_Q6_01	19	-	1	1	cTTGGCa	No Change
22-59502836-A-G	Alt	V$NF1A_Q6_01	19	-	1	1	cTTGGCa	No Change
22-59502879-G-A	Ref	V$CRX_Q4_01	21	+	1	1	tTAATC	Loss of TFBS
22-53886967-G-A	Ref	V$XBP1_01	20	-	1	0.924	ctttcaCACGTctgctg	Score-Change
22-53886967-G-A	Alt	V$XBP1_01	20	-	0.896	0.841	ctttcaTACGTctgctg	Score-Change
22-55847313-A-C	Ref	V$RFX_Q6	25	+	1	0.996	ctGTTGCct	Loss of TFBS
22-55847340-T-G	Ref	V$XBP1_01	23	+	0.892	0.828	ggcaggACGTCgcccat	Score-Change
22-55847340-T-G	Alt	V$XBP1_01	23	+	0.892	0.823	ggccggACGTCgcccat	Score-Change
22-59502879-G-A	Alt	V$DRI1_01	26	+	1	1	aATTAA	Gain of TFBS
22-59502879-G-A	Alt	V$SP100_04	15	+	0.927	0.903	aaAGTCGtccaaatt	Gain of TFBS
22-50158342-C-A	Alt	V$NKX25_Q6	20	+	1	0.981	taCACTTgcac	Gain of TFBS
22-50158525-C-G	Alt	V$XBP1_01	19	+	1	0.839	aaatgtACGTGcacaca	Gain of TFBS
22-53887009-A-C	Alt	V$P53_04	20	+	0.935	0.869	ggtCTTGAcaccacgtgccg	Gain of TFBS
22-53887184-T-G	Alt	V$NKX25_Q6	23	-	1	0.986	tgtcAAGTGag	Gain of TFBS
22-59502879-G-A	Alt	V$DRI1_01	21	-	1	1	TTAATt	Gain of TFBS
22-59502879-G-A	Alt	V$SP100_04	23	-	0.927	0.903	aatttggaCGACTtt	Gain of TFBS
22-55847313-A-C	Alt	V$DEAF1_02	7	+	1	0.857	gcccaTTCGGttgtgtcccggttgc	Gain of TFBS
23-19963329-A-G	Ref	V$CDX2_Q5_02	25	-	1	1	tATAAA	Loss of TFBS
23-7463473-C-A	Ref	V$RHOX11_01	15	-	1	0.901	tcagatgACAGCttccg	Loss of TFBS
23-33210550-C-T	Ref	V$DUXL_01	17	+	1	0.928	caatacAATCAagtgct	Loss of TFBS
23-7463473-C-A	Ref	V$RHOX11_01	21	+	1	0.901	cggaaGCTGTcatctga	Loss of TFBS
23-33210550-C-T	Ref	V$DUXL_01	19	-	1	0.928	agcactTGATTgtattg	Loss of TFBS
23-19963329-A-G	Ref	V$CDX2_Q5_02	22	+	1	1	TTTATa	Loss of TFBS
23-19963329-A-G	Alt	V$FREAC3_01	21	+	1	0.871	tccgtGTAAAtacagt	Gain of TFBS
23-33210550-C-T	Alt	V$HMX1_02	17	+	1	0.911	caatacAATTAagtgct	Gain of TFBS
23-33210550-C-T	Alt	V$HMX1_02	20	-	0.854	0.888	tacaatTAAGTgctcat	Gain of TFBS
23-33210550-C-T	Alt	V$DRI1_01	23	+	1	1	aATTAA	Gain of TFBS
23-33210550-C-T	Alt	V$HMX1_02	16	+	0.854	0.888	atgagcACTTAattgta	Gain of TFBS
23-33210550-C-T	Alt	V$HMX1_02	19	-	1	0.911	agcactTAATTgtattg	Gain of TFBS
23-33210550-C-T	Alt	V$DRI1_01	24	-	1	1	TTAATt	Gain of TFBS
23-19963329-A-G	Alt	V$FREAC3_01	16	-	1	0.871	actgtaTTTACacgga	Gain of TFBS
25-9988949-C-T	Ref	V$ZNF333_01	21	-	1	1	ATTAT	No Change
25-9988949-C-T	Alt	V$ZNF333_01	21	-	1	1	ATTAT	No Change
25-9988949-C-T	Ref	V$PIT1_Q6_01	17	-	1	0.981	aTGAATtatc	Score-Change
25-9988949-C-T	Alt	V$PIT1_Q6_01	17	-	1	0.982	aTGAATtatt	Score-Change
25-17130163-C-T	Ref	V$DRI1_01	20	+	1	1	aATTAA	No Change
25-17130163-C-T	Alt	V$DRI1_01	20	+	1	1	aATTAA	No Change
25-24871892-A-G	Ref	V$HOXC13_01	26	-	0.923	0.858	aactTTTAAgatgttg	Score-Change
25-24871892-A-G	Alt	V$HOXC13_01	26	-	0.923	0.855	gactTTTAAgatgttg	Score-Change
25-24871892-A-G	Ref	V$HOXD12_01	25	-	0.848	0.833	caactTTTAAgatgttg	No Change
25-24871892-A-G	Alt	V$HOXD12_01	25	-	0.848	0.833	cgactTTTAAgatgttg	No Change
25-27726923-T-C	Ref	V$CDX2_Q5_02	26	+	1	1	TTTATa	Loss of TFBS
25-34576322-C-T	Ref	V$ZFP161_04	22	-	0.851	0.858	tagccctTCGCGtg	No Change
25-34576322-C-T	Alt	V$ZFP161_04	22	-	0.851	0.858	tagctctTCGCGtg	No Change
25-38409112-G-T	Ref	V$CPBP_Q6	26	+	1	1	GCCCCtg	Loss of TFBS
25-38616230-G-A	Ref	V$AP2ALPHA_03	20	+	0.867	0.901	ttTGCCGaaggcaat	Score-Change
25-38616230-G-A	Alt	V$AP2ALPHA_03	20	+	0.855	0.896	ttTGCCAaaggcaat	Score-Change
25-38616230-G-A	Ref	V$AP2ALPHA_03	20	-	0.966	0.901	tttgccgaAGGCAat	Score-Change
25-38616230-G-A	Alt	V$AP2ALPHA_03	20	-	0.966	0.896	tttgccaaAGGCAat	Score-Change
25-38616230-G-A	Ref	V$HDX_01	12	-	1	0.887	gtgaaTGATTtgccgaa	Score-Change
25-38616230-G-A	Alt	V$HDX_01	12	-	1	0.902	gtgaaTGATTtgccaaa	Score-Change
25-41663906-T-G	Ref	V$ZIC1_05	21	-	0.832	0.882	tccccTTCTGtgaac	Loss of TFBS
25-10426376-G-C	Ref	V$BBX_04	25	-	1	0.936	cctcaggTTAACcttca	Score-Change
25-10426376-G-C	Alt	V$BBX_04	25	-	1	0.929	cgtcaggTTAACcttca	Score-Change
25-17130163-C-T	Alt	V$HMX1_02	13	-	1	0.818	tatcctTAATTaatgtt	Gain of TFBS
25-34576562-A-G	Alt	V$CPBP_Q6	26	+	1	1	GCCCCtc	Gain of TFBS
25-41663931-G-A	Alt	V$CEBPA_Q6	17	-	0.997	0.994	tcTTGCTcaagtt	Gain of TFBS
25-1788058-A-G	Alt	V$MYB_Q4	17	-	1	0.998	cgcAACTGccct	Gain of TFBS
25-10426376-G-C	Alt	V$XBP1_01	17	-	0.892	0.852	atcaagGACGTcaggtt	Gain of TFBS
25-10426376-G-C	Alt	V$ERALPHA_01	24	+	0.823	0.805	acgtcaggtTAACCt	Gain of TFBS
25-10426376-G-C	Alt	V$ERALPHA_01	24	-	0.765	0.805	aCGTCAggttaacct	Gain of TFBS
25-10426376-G-C	Alt	V$CREB1_Q6	20	+	1	0.987	aaggaCGTCAgg	Gain of TFBS
25-17130163-C-T	Alt	V$HMX1_02	23	+	1	0.818	aacattAATTAaggata	Gain of TFBS
25-21262245-A-G	Alt	V$HNF4A_Q3	21	-	1	0.973	ctgagCTTTGacct	Gain of TFBS
25-40904468-A-C	Alt	V$BEN_01	21	+	1	0.956	CAGCGggt	Gain of TFBS
26-10534677-T-C	Ref	V$ZNF333_01	21	+	1	1	ATAAT	No Change
26-10534677-T-C	Alt	V$ZNF333_01	21	+	1	1	ATAAT	No Change
26-10534730-G-A	Ref	V$PLZF_02	9	-	1	0.798	gagttgctcaaaCTTTActcagagatgcc	Score-Change
26-10534730-G-A	Alt	V$PLZF_02	9	-	1	0.795	gagttgctcaaaCTTTAttcagagatgcc	Score-Change
26-17130334-T-C	Ref	V$MYB_Q4	14	-	1	0.998	tccAACTGtcag	No Change
26-17130334-T-C	Alt	V$MYB_Q4	14	-	1	0.998	tccAACTGtcag	No Change
28-41970987-G-A	Ref	V$CPBP_Q6	20	-	1	1	gaGGGGC	Loss of TFBS
28-41970988-C-T	Ref	V$CPBP_Q6	21	-	1	1	gaGGGGC	Loss of TFBS
28-44627105-A-C	Ref	V$ZIC1_05	21	-	1	0.952	attcaTGCTGggggg	Loss of TFBS
28-35650193-C-T	Alt	V$PBX_Q3	16	+	0.942	0.913	GATGGaaggaaa	Gain of TFBS
28-41970578-A-G	Alt	V$HOXD12_01	17	-	1	0.84	gctacTTTACgtctttt	Gain of TFBS
29-1080946-A-G	Ref	V$HOXD12_01	24	+	0.768	0.823	agaggtcGGAAAgagga	Score-Change
29-1080946-A-G	Alt	V$HOXD12_01	24	+	0.768	0.822	aggggtcGGAAAgagga	Score-Change
29-1080946-A-G	Ref	V$HOXD12_01	12	-	0.768	0.823	tcctcTTTCCgacctct	Score-Change
29-1080946-A-G	Alt	V$HOXD12_01	12	-	0.768	0.822	tcctcTTTCCgacccct	Score-Change
29-40937655-A-C	Ref	V$RUSH1A_02	23	-	1	1	tcATAAGgtt	Loss of TFBS
29-41149400-G-T	Ref	V$HOMEZ_01	26	+	0.888	0.841	ccagtaTCGCTtctcgg	Score-Change
29-41149400-G-T	Alt	V$HOMEZ_01	26	+	0.888	0.863	acagtaTCGCTtctcgg	Score-Change
29-43047879-A-T	Ref	V$AHR_Q6	26	-	1	1	tGCGTG	Loss of TFBS
29-43048564-C-G	Ref	V$HOXC13_01	15	-	0.785	0.853	gtctTTCATgagctga	Loss of TFBS
29-43339791-T-C	Ref	V$MYB_05	14	+	0.862	0.886	tatcaaaCTGTTataag	Loss of TFBS
29-1081191-C-G	Alt	V$IK_Q5_01	24	+	1	1	TGGGAgg	Gain of TFBS
29-1081191-C-G	Alt	V$IK_Q5_01	22	-	1	1	ccTCCCA	Gain of TFBS
29-40937716-A-G	Alt	V$SP100_04	24	+	0.93	0.902	gcCGGCGcagaacag	Gain of TFBS
29-40937758-T-G	Alt	V$MYB_05	19	-	1	0.909	gttctAACGGtgcgcgc	Gain of TFBS
29-40937758-T-G	Alt	V$ZFP161_04	23	-	1	0.889	taacggtGCGCGcg	Gain of TFBS
29-43048564-C-G	Alt	V$ERALPHA_Q6_01	23	+	1	1	TGACCtg	Gain of TFBS
29-43339791-T-C	Alt	V$RHOX11_01	18	+	0.892	0.857	aaactGTTGTaagtccc	Gain of TFBS
29-44396929-C-T	Alt	V$HOMEZ_01	21	+	0.89	0.847	tttcgaTCGGTtgctat	Gain of TFBS
2-135759796-C-G	Ref	V$MEF2_03	21	+	1	0.924	ttttactctttAAATAggatat	No Change
2-135759796-C-G	Alt	V$MEF2_03	21	+	1	0.924	ttttagtctttAAATAggatat	No Change
2-135759796-C-G	Ref	V$HOXC13_01	22	+	0.756	0.841	tttactcTTTAAatag	Loss of TFBS
2-1175813-A-G	Ref	V$KAISO_01	25	-	1	0.991	cttGCAGGat	Loss of TFBS
2-1176103-G-A	Ref	V$HOXD12_01	21	-	0.78	0.825	tctccCTTACgacaggt	Score-Change
2-1176103-G-A	Alt	V$HOXD12_01	21	-	1	0.964	tctccTTTACgacaggt	Score-Change
2-9860365-C-G	Ref	V$TTF1_Q5_01	20	-	1	1	acTCAAG	Loss of TFBS
2-135688646-C-G	Ref	V$ZIC1_05	15	+	0.834	0.879	tttctCAGGAggcag	Loss of TFBS
2-135688817-G-A	Ref	V$HDX_01	12	-	1	0.913	aatccTGATTccagctt	Score-Change
2-135688817-G-A	Alt	V$HDX_01	12	-	1	0.884	aatccTGATTccagttt	Score-Change
2-135759796-C-G	Ref	V$MEF2_03	10	-	1	0.924	atatccTATTTaaagagtaaaa	No Change
2-135759796-C-G	Alt	V$MEF2_03	10	-	1	0.924	atatccTATTTaaagactaaaa	No Change
2-135759796-C-G	Ref	V$HOXC13_01	15	-	0.756	0.841	ctatTTAAAgagtaaa	Loss of TFBS
2-1176103-G-A	Alt	V$HOXC13_01	22	-	1	0.878	ctccTTTACgacaggt	Gain of TFBS
2-9860044-T-A	Alt	V$ZNF333_01	22	+	1	1	ATAAT	Gain of TFBS
3-9350957-G-A	Ref	V$HMX1_02	12	-	0.833	0.841	ttggttTAACTgcagtg	Score-Change
3-9350957-G-A	Alt	V$HMX1_02	12	-	0.833	0.839	ttggttTAACTgcaatg	Score-Change
3-9350957-G-A	Ref	V$BBX_04	22	-	1	0.972	tgcagtgTTAACgcacc	Score-Change
3-9350957-G-A	Alt	V$BBX_04	22	-	1	0.969	tgcaatgTTAACgcacc	Score-Change
3-9350957-G-A	Ref	V$BBX_04	23	+	1	0.931	gcagtGTTAAcgcaccg	No Change
3-9350957-G-A	Alt	V$BBX_04	23	+	1	0.931	gcaatGTTAAcgcaccg	No Change
3-997768-A-G	Ref	V$CDX2_Q5_02	26	-	1	1	tATAAA	Loss of TFBS
3-997768-A-G	Ref	V$POU2F1_Q6	17	+	1	0.996	caattTGCATat	Loss of TFBS
3-998105-C-G	Ref	V$HES1_Q6	21	-	1	0.98	tgcTCGTGcc	Loss of TFBS
3-998117-A-G	Ref	V$GEN_INI_B	19	+	0.996	0.997	cctCATTT	Score-Change
3-998117-A-G	Alt	V$GEN_INI_B	19	+	1	1	cctCATTC	Score-Change
3-9350957-G-A	Ref	V$HMX1_02	24	+	0.833	0.841	cactgcAGTTAaaccaa	Score-Change
3-9350957-G-A	Alt	V$HMX1_02	24	+	0.833	0.839	cattgcAGTTAaaccaa	Score-Change
3-9350957-G-A	Ref	V$BBX_04	13	-	1	0.931	cggtgcgTTAACactgc	No Change
3-9350957-G-A	Alt	V$BBX_04	13	-	1	0.931	cggtgcgTTAACattgc	No Change
3-9350957-G-A	Ref	V$BBX_04	14	+	1	0.972	ggtgcGTTAAcactgca	Score-Change
3-9350957-G-A	Alt	V$BBX_04	14	+	1	0.969	ggtgcGTTAAcattgca	Score-Change
3-19834967-G-C	Ref	V$NFAT1_Q4	21	-	1	1	tTTTCC	Loss of TFBS
3-101214145-T-A	Ref	V$HMGIY_Q3	15	-	1	0.95	taaatAAATTtaaaa	Loss of TFBS
3-101267296-G-A	Ref	V$XBP1_01	14	+	1	0.866	cttaggACGTGacaaga	Score-Change
3-101267296-G-A	Alt	V$XBP1_01	14	+	1	0.864	cttaggACGTGataaga	Score-Change
3-14106866-G-C	Alt	V$XBP1_01	18	-	0.892	0.854	atttgaGACGTtattct	Gain of TFBS
3-14106866-G-C	Alt	V$XBP1_01	18	+	0.892	0.854	agaataACGTCtcaaat	Gain of TFBS
3-19834967-G-C	Alt	V$FAC1_01	23	-	0.978	0.937	ttcgtGTTTTtcat	Gain of TFBS
3-23596784-G-C	Alt	V$RFX_Q6	21	+	1	0.99	caGTTGCct	Gain of TFBS
3-101214145-T-A	Alt	V$HOXC13_01	20	-	0.923	0.851	aaatTTTAAaaggccc	Gain of TFBS
4-24075635-G-A	Ref	V$E2F_Q6_01	26	+	1	0.998	cgcgCGCCAaac	No Change
4-24075635-G-A	Alt	V$E2F_Q6_01	26	+	1	0.998	tgcgCGCCAaac	No Change
4-24075858-C-A	Ref	V$HOMEZ_01	18	+	0.89	0.808	agaacaTCGGTgactgt	Loss of TFBS
4-24076019-G-T	Ref	V$HOMEZ_01	13	+	0.888	0.888	atgaaaTCGCTttcgaa	Score-Change
4-24076019-G-T	Alt	V$HOMEZ_01	13	+	0.888	0.886	atgaaaTCGCTttagaa	Score-Change
4-24076084-C-A	Ref	V$HOMEZ_01	12	-	1	0.814	gagggaAACGAggtggg	Score-Change
4-24076084-C-A	Alt	V$HOMEZ_01	12	-	1	0.826	gagggaAACGAggttgg	Score-Change
4-24076084-C-A	Ref	V$CPBP_Q6	24	-	1	1	gtGGGGG	Loss of TFBS
4-49743037-T-C	Ref	V$FAC1_01	26	+	0.978	0.955	aaacAAAACataca	Score-Change
4-49743037-T-C	Alt	V$FAC1_01	26	+	0.978	0.952	gaacAAAACataca	Score-Change
4-49743037-T-C	Ref	V$SRY_Q6	26	-	1	1	aAACAA	Loss of TFBS
4-51929038-G-A	Ref	V$XBP1_01	19	+	1	0.825	cgtgcaACGTGacccca	Loss of TFBS
4-51929038-G-A	Ref	V$SP100_04	14	+	0.928	0.896	agTGTCGtgcaacgt	Score-Change
4-51929038-G-A	Alt	V$SP100_04	14	+	0.928	0.905	agTGTCGtgcaatgt	Score-Change
4-51929379-G-A	Ref	V$FAC1_01	14	-	0.956	0.939	ggtgtGTTATggct	Score-Change
4-51929379-G-A	Alt	V$FAC1_01	14	-	0.956	0.941	ggtgtGTTATggtt	Score-Change
4-51929416-G-A	Ref	V$PAX_Q6	22	+	0.883	0.857	CTGGCacttgc	No Change
4-51929416-G-A	Alt	V$PAX_Q6	22	+	0.883	0.857	CTGGTacttgc	No Change
4-51929416-G-A	Ref	V$NKX25_Q6	24	+	1	0.992	ggCACTTgcag	Loss of TFBS
4-24076084-C-A	Alt	V$MZF1_Q5	26	+	1	1	tGGGGAg	Gain of TFBS
5-103493126-A-G	Ref	V$SREBP_Q6	16	-	0.992	0.971	ccctcgTGTGAaggg	Loss of TFBS
5-103598200-C-T	Ref	V$HOMEZ_01	19	+	1	0.823	tgatggTCGTTtaaacc	Loss of TFBS
5-103598200-C-T	Ref	V$SP100_04	21	+	0.921	0.922	atGGTCGtttaaacc	Loss of TFBS
5-26761066-G-A	Ref	V$EBOX_Q6_01	23	-	0.998	0.993	tggcAGGTGg	Loss of TFBS
5-44372369-C-T	Ref	V$TATA_01	23	-	1	0.978	atcgttgtTTTATag	Score-Change
5-44372369-C-T	Alt	V$TATA_01	23	-	1	0.976	atcattgtTTTATag	Score-Change
5-44372369-C-T	Ref	V$HOMEZ_01	18	+	1	0.888	tcaaaaTCGTTgtttta	Loss of TFBS
5-44372369-C-T	Ref	V$HOXB13_01	26	-	1	0.875	gttgtTTTATagaatc	Score-Change
5-44372369-C-T	Alt	V$HOXB13_01	26	-	1	0.874	attgtTTTATagaatc	Score-Change
5-56213959-G-C	Ref	V$RELA_Q6	14	-	0.913	0.944	cgggaaGATCCc	No Change
5-56213959-G-C	Alt	V$RELA_Q6	14	-	0.913	0.944	cgggaaGATCCc	No Change
5-75674082-G-A	Ref	V$HDX_01	21	+	1	0.888	cctcgcaAATCAaccga	Score-Change
5-75674082-G-A	Alt	V$HDX_01	21	+	1	0.891	cctcgtaAATCAaccga	Score-Change
5-75674082-G-A	Ref	V$DUXL_01	22	+	1	0.841	ctcgcaAATCAaccgaa	Score-Change
5-75674082-G-A	Alt	V$DUXL_01	22	+	1	0.818	ctcgtaAATCAaccgaa	Score-Change
5-112087463-C-T	Ref	V$FAC1_01	21	-	1	0.954	agtatGTTGTgggt	Loss of TFBS
5-103493126-A-G	Ref	V$SREBP_Q6	22	+	0.992	0.971	ccctTCACAcgaggg	Loss of TFBS
5-103598200-C-T	Ref	V$HOMEZ_01	17	-	1	0.823	ggtttaAACGAccatca	Loss of TFBS
5-103598200-C-T	Ref	V$SP100_04	17	-	0.921	0.922	ggtttaaaCGACCat	Loss of TFBS
5-103598200-C-T	Alt	V$SRY_Q6	25	+	1	1	TTGTTt	Gain of TFBS
5-44371808-A-G	Alt	V$MYOGENIN_Q6_01	23	+	1	1	CAGCTg	Gain of TFBS
5-44371808-A-G	Alt	V$MYOGENIN_Q6_01	23	-	1	1	cAGCTG	Gain of TFBS
5-44371937-C-T	Alt	V$FAC1_01	13	+	0.978	0.942	agtcAAAACaacaa	Gain of TFBS
5-44372369-C-T	Alt	V$HDX_01	15	+	1	0.934	tagtcaaAATCAttgtt	Gain of TFBS
5-44372369-C-T	Alt	V$HOMEZ_01	21	+	0.775	0.826	aaatcaTTGTTttatag	Gain of TFBS
5-75674082-G-A	Alt	V$HOXC13_01	18	+	1	0.964	aatcctcGTAAAtcaa	Gain of TFBS
5-75674082-G-A	Alt	V$HOXD12_01	18	+	1	0.912	aatcctcGTAAAtcaac	Gain of TFBS
5-109439350-T-G	Alt	V$CPBP_Q6	26	+	1	1	CCCCCag	Gain of TFBS
5-103598200-C-T	Alt	V$SRY_Q6	22	-	1	1	aAACAA	Gain of TFBS
5-112424042-A-G	Alt	V$CPBP_Q6	24	+	1	1	GCCCCtc	Gain of TFBS
5-112424326-C-T	Alt	V$PLZF_02	16	-	0.976	0.825	aaggaacaacagGTTTAacatggaaacaa	Gain of TFBS
7-14587414-C-A	Ref	V$BEN_01	21	-	1	0.951	gagCGCTG	Loss of TFBS
7-14587414-C-A	Ref	V$DUXL_01	21	-	1	0.857	gagcgcTGATTggacgg	Score-Change
7-14587414-C-A	Alt	V$DUXL_01	21	-	1	0.854	gagcgaTGATTggacgg	Score-Change
7-14587807-C-A	Ref	V$DUXL_01	22	+	0.795	0.81	caaaccCATCAaatctt	Loss of TFBS
7-20901535-A-G	Ref	V$CREBP1_01	19	+	0.831	0.891	TTACTtaa	Loss of TFBS
7-20901535-A-G	Ref	V$CREBP1_01	19	-	0.766	0.849	ttaCTTAA	Loss of TFBS
7-20901535-A-G	Ref	V$PLZF_02	5	-	0.979	0.825	aattaaacacacATTTActtaaaaaacaa	Score-Change
7-20901535-A-G	Alt	V$PLZF_02	5	-	0.979	0.818	aattaaacacacATTTActtagaaaacaa	Score-Change
7-20901818-T-A	Ref	V$HDX_01	17	-	1	0.918	aggttTGATTccttctc	Loss of TFBS
7-20901818-T-A	Ref	V$DUXL_01	16	-	1	0.844	caggttTGATTccttct	Loss of TFBS
7-5566945-T-C	Ref	V$XBP1_01	25	-	0.892	0.857	taggttGACGTcattct	Score-Change
7-5566945-T-C	Alt	V$XBP1_01	25	-	0.892	0.829	tgggttGACGTcattct	Score-Change
7-5566945-T-C	Ref	V$XBP1_01	26	+	0.892	0.879	aggttgACGTCattctt	Score-Change
7-5566945-T-C	Alt	V$XBP1_01	26	+	0.892	0.876	gggttgACGTCattctt	Score-Change
7-14587414-C-A	Ref	V$BEN_01	24	+	1	0.951	CAGCGctc	Loss of TFBS
7-14587414-C-A	Ref	V$DUXL_01	15	+	1	0.857	ccgtccAATCAgcgctc	Score-Change
7-14587414-C-A	Alt	V$DUXL_01	15	+	1	0.854	ccgtccAATCAtcgctc	Score-Change
7-14587807-C-A	Ref	V$DUXL_01	14	-	0.795	0.81	aagattTGATGggtttg	Loss of TFBS
7-15018366-G-A	Ref	V$RNF96_01	20	+	1	0.981	gCCCGCcgcc	Score-Change
7-15018366-G-A	Alt	V$RNF96_01	20	+	1	0.982	gCCCGCtgcc	Score-Change
7-15018366-G-A	Ref	V$SP100_04	15	-	0.93	0.897	cccttgccCGCCGcc	Loss of TFBS
7-16957372-C-T	Ref	V$GKLF_Q4	20	-	1	1	agGGAGG	Loss of TFBS
7-20901535-A-G	Ref	V$CREBP1_01	26	+	0.766	0.849	TTAAGtaa	Loss of TFBS
7-20901535-A-G	Ref	V$CREBP1_01	26	-	0.831	0.891	ttaAGTAA	Loss of TFBS
7-20901535-A-G	Ref	V$PLZF_02	19	+	0.979	0.825	ttgttttttaagTAAATgtgtgtttaatt	Score-Change
7-20901535-A-G	Alt	V$PLZF_02	19	+	0.979	0.818	ttgttttctaagTAAATgtgtgtttaatt	Score-Change
7-20901818-T-A	Ref	V$HDX_01	19	+	1	0.918	gagaaggAATCAaacct	Loss of TFBS
7-20901818-T-A	Ref	V$DUXL_01	20	+	1	0.844	agaaggAATCAaacctg	Loss of TFBS
7-39248111-C-T	Ref	V$SP1_Q6_01	21	-	1	1	gccCCGCCcc	Loss of TFBS
7-39248111-C-T	Ref	V$CPBP_Q6	21	+	1	1	GCCCCgc	No Change
7-39248111-C-T	Alt	V$CPBP_Q6	21	+	1	1	GCCCCac	No Change
7-14587414-C-A	Alt	V$HOMEZ_01	16	-	0.888	0.784	gtgctgAGCGAtgattg	Gain of TFBS
7-14587807-C-A	Alt	V$HOMEZ_01	19	-	0.773	0.821	gatcaaAACCAtcaaat	Gain of TFBS
7-20901818-T-A	Alt	V$SIX1_01	17	-	1	0.957	aggttTGATAccttctc	Gain of TFBS
7-51766066-C-T	Alt	V$PAX_Q6	21	-	0.9	0.852	gagattCCCAG	Gain of TFBS
7-51766710-C-T	Alt	V$BCL6_Q3_01	25	+	0.984	0.966	aTTCCTagca	Gain of TFBS
7-14587414-C-A	Alt	V$HOMEZ_01	20	+	0.888	0.784	caatcaTCGCTcagcac	Gain of TFBS
7-14587807-C-A	Alt	V$HOMEZ_01	17	+	0.773	0.821	atttgaTGGTTttgatc	Gain of TFBS
7-14731518-A-G	Alt	V$NFAT1_Q4	22	-	1	1	tTTTCC	Gain of TFBS
7-15018366-G-A	Alt	V$BEN_01	20	-	1	0.995	gccCGCTG	Gain of TFBS
7-20901818-T-A	Alt	V$SIX1_01	19	+	1	0.957	gagaaggTATCAaacct	Gain of TFBS
7-51766066-C-T	Alt	V$PAX_Q6	21	+	0.9	0.852	CTGGGaatctc	Gain of TFBS
7-51766710-C-T	Alt	V$BCL6_Q3_01	18	-	0.984	0.966	tgctAGGAAt	Gain of TFBS
8-39842613-G-A	Ref	V$XBP1_01	26	-	1	0.867	gaatatCACGTgtgtaa	Score-Change
8-39842613-G-A	Alt	V$XBP1_01	26	-	1	0.88	aaatatCACGTgtgtaa	Score-Change
8-39842613-G-A	Ref	V$XBP1_01	9	-	1	0.922	gttacaCACGTgatatt	No Change
8-39842613-G-A	Alt	V$XBP1_01	9	-	1	0.922	gttacaCACGTgatatt	No Change
8-39842613-G-A	Ref	V$XBP1_01	10	+	1	0.867	ttacacACGTGatattc	Score-Change
8-39842613-G-A	Alt	V$XBP1_01	10	+	1	0.88	ttacacACGTGatattt	Score-Change
8-76008665-A-G	Alt	V$ZIC1_05	15	+	0.832	0.879	tagcaCAGAAggtgg	Gain of TFBS
8-39743894-T-C	Alt	V$CHCH_01	22	+	1	1	CGGGGg	Gain of TFBS
8-39743894-T-C	Alt	V$CPBP_Q6	21	-	1	1	gcGGGGG	Gain of TFBS
8-76008665-A-G	Alt	V$ZIC1_05	23	-	0.832	0.879	ccaccTTCTGtgcta	Gain of TFBS
8-59864361-C-T	Alt	V$HMX1_02	11	+	0.835	0.814	agagacATTTAatccaa	Gain of TFBS
9-28721647-T-C	Ref	V$HDX_01	23	+	1	0.883	gtctacaAATCAataaa	Loss of TFBS
9-28721647-T-C	Ref	V$DUXL_01	24	+	1	0.823	tctacaAATCAataaag	Score-Change
9-28721647-T-C	Alt	V$DUXL_01	24	+	1	0.821	tccacaAATCAataaag	Score-Change
9-28721647-T-C	Ref	V$MYB_05	14	+	0.916	0.889	attaaaaCCGTCtacaa	Loss of TFBS
9-28722478-C-G	Ref	V$RNF96_01	16	-	1	0.982	ggccGCGGGt	No Change
9-28722478-C-G	Alt	V$RNF96_01	16	-	1	0.982	ggccGCGGGt	No Change
9-19641813-A-G	Ref	V$HELIOSA_02	23	-	1	0.992	cttTTCCTaat	Loss of TFBS
9-19641813-A-G	Ref	V$NFAT1_Q4	24	-	1	1	tTTTCC	Loss of TFBS
9-28721677-C-T	Alt	V$HMX1_02	20	-	1	0.834	ataaccTAATTgataaa	Gain of TFBS
9-28722169-A-T	Alt	V$HES1_Q6	20	-	1	0.973	agcTCGTGac	Gain of TFBS
9-24028582-T-G	Alt	V$CPBP_Q6	20	-	1	1	gtGGGGC	Gain of TFBS
9-95966282-C-T	Alt	V$DBP_Q6	26	+	1	1	AGCAAac	Gain of TFBS
9-95966282-C-T	Alt	V$HNF3B_Q6	26	-	1	0.992	agcAAACAc	Gain of TFBS

## Sheet: Boran Lymph node
SNP ID	Allele	PWM	Pos	Strand	CSS	MSS	Seq	Consequence
11-104255841-C-T	Ref	V$RREB1_01	13	+	0.901	0.834	aCCCACaatacccc	Loss of TFBS
11-104255841-C-T	Ref	V$MRF2_01	13	+	1	0.945	acccacAATACccc	Loss of TFBS
11-104255841-C-T	Ref	V$RREB1_01	26	-	0.901	0.834	ggggtattGTGGGt	Loss of TFBS
11-104255841-C-T	Ref	V$MRF2_01	26	-	1	0.945	gggGTATTgtgggt	Loss of TFBS
18-54488158-A-C	Alt	V$HNF1A_Q4	25	+	1	0.941	tgagaattATTAAaca	Gain of TFBS
19-27078580-G-A	Ref	V$MAF_Q4	25	+	0.94	0.96	gctgCGTCAg	Loss of TFBS
19-22787416-A-G	Alt	V$CPBP_Q6	24	+	1	1	GCCCCtt	Gain of TFBS
19-27078580-G-A	Alt	V$RFX_Q6	23	+	1	0.987	ctGTTGCgt	Gain of TFBS
21-68466485-T-C	Ref	V$DBP_Q6	25	-	1	1	gtTTGCT	Loss of TFBS
21-68466485-T-C	Ref	V$HNF3B_Q6	23	+	1	0.992	cTGTTTgct	Loss of TFBS
21-68466506-A-G	Ref	V$HMX1_02	9	-	0.839	0.846	ctgtgtTAATGgccgag	No Change
21-68466506-A-G	Alt	V$HMX1_02	9	-	0.839	0.846	ctgtgtTAATGgccgag	No Change
21-68466975-G-A	Ref	V$HOXB13_01	11	+	1	0.856	cattcaATAAAgaaag	No Change
21-68466975-G-A	Alt	V$HOXB13_01	11	+	1	0.856	cattcaATAAAgaaaa	No Change
21-68466975-G-A	Ref	V$ZFP105_04	9	+	1	0.895	agcatTCAATaaagaaa	No Change
21-68466975-G-A	Alt	V$ZFP105_04	9	+	1	0.895	agcatTCAATaaagaaa	No Change
21-68466485-T-C	Ref	V$DBP_Q6	21	+	1	1	AGCAAac	Loss of TFBS
21-68466485-T-C	Ref	V$HNF3B_Q6	21	-	1	0.992	agcAAACAg	Loss of TFBS
21-68466975-G-A	Ref	V$HOXB13_01	26	-	1	0.856	ctttcTTTATtgaatg	No Change
21-68466975-G-A	Alt	V$HOXB13_01	26	-	1	0.856	ttttcTTTATtgaatg	No Change
21-68466485-T-C	Alt	V$ZIC1_05	23	-	1	0.935	ctgctTGCTGtgtta	Gain of TFBS
21-68466975-G-A	Alt	V$HOMEZ_01	19	-	1	0.841	aaagaaAACGAaatgac	Gain of TFBS
21-68466485-T-C	Alt	V$ZIC1_05	15	+	1	0.935	taacaCAGCAagcag	Gain of TFBS
21-68466975-G-A	Alt	V$HOMEZ_01	17	+	1	0.841	gtcattTCGTTttcttt	Gain of TFBS
22-50120838-G-A	Alt	V$ZNF333_01	22	+	1	1	ATAAT	Gain of TFBS
25-26582805-C-T	Ref	V$HOXC13_01	10	-	0.785	0.861	atatTTGATgagagaa	No Change
25-26582805-C-T	Alt	V$HOXC13_01	10	-	0.785	0.861	atatTTGATgagagaa	No Change
25-26583309-G-A	Ref	V$HMX1_02	15	-	0.835	0.845	aattttTAAATgttggg	Loss of TFBS
3-14453946-T-C	Ref	V$PAX_Q6	16	+	1	0.835	CTGGAactgga	Loss of TFBS
3-53260556-A-G	Ref	V$CPBP_Q6	25	-	1	1	atGGGGG	No Change
3-53260556-A-G	Alt	V$CPBP_Q6	25	-	1	1	acGGGGG	No Change
3-53260556-A-G	Alt	V$CHCH_01	26	+	1	1	CGGGGg	Gain of TFBS
7-15018366-G-A	Ref	V$RNF96_01	20	+	1	0.981	gCCCGCcgcc	Score-Change
7-15018366-G-A	Alt	V$RNF96_01	20	+	1	0.982	gCCCGCtgcc	Score-Change
7-15018366-G-A	Ref	V$SP100_04	15	-	0.93	0.897	cccttgccCGCCGcc	Loss of TFBS
7-15018366-G-A	Alt	V$BEN_01	20	-	1	0.995	gccCGCTG	Gain of TFBS

## Sheet: Dama Liver
SNP ID	Allele	PWM	Pos	Strand	CSS	MSS	Seq	Consequence
10-42705928-C-G	Ref	V$MAZ_Q6_01	22	-	1	0.952	cgctccCCTCCacc	Loss of TFBS
10-19578751-C-T	Ref	V$STAT1_Q6	21	+	1	0.998	ttctGGGAAa	Loss of TFBS
10-19578751-C-T	Ref	V$NFAT1_Q4	26	+	1	1	GGAAAa	Loss of TFBS
10-42705928-C-G	Ref	V$MAZ_Q6_01	17	+	1	0.952	ggtGGAGGggagcg	Loss of TFBS
10-51209969-G-A	Ref	V$PLZF_02	9	-	0.979	0.82	cagcacatcataATTTActcgacaaatat	Score-Change
10-51209969-G-A	Alt	V$PLZF_02	9	-	0.979	0.818	cagcacatcataATTTAttcgacaaatat	Score-Change
10-51209969-G-A	Ref	V$SP100_04	20	-	0.928	0.933	aatttactCGACAaa	Score-Change
10-51209969-G-A	Alt	V$SP100_04	20	-	0.928	0.93	aatttattCGACAaa	Score-Change
10-51210213-A-G	Ref	V$HOXC13_01	26	-	0.923	0.851	tattTTTAAaagagta	Score-Change
10-51210213-A-G	Alt	V$HOXC13_01	26	-	0.923	0.85	cattTTTAAaagagta	Score-Change
10-51210213-A-G	Ref	V$HOMEZ_01	17	-	0.783	0.798	cagataAACTAttttta	Score-Change
10-51210213-A-G	Alt	V$HOMEZ_01	17	-	0.773	0.792	cagataAACCAttttta	Score-Change
10-62071268-A-G	Ref	V$ZIC1_05	21	-	0.832	0.876	agcccTTCTGagaat	Loss of TFBS
10-62071378-C-T	Ref	V$RHOX11_01	22	-	1	0.87	cagagtcACAGCcacag	Score-Change
10-62071378-C-T	Alt	V$RHOX11_01	22	-	1	0.884	cagaatcACAGCcacag	Score-Change
10-62071378-C-T	Ref	V$CPHX_01	12	+	1	0.858	ttgttcgAATCAga	No Change
10-62071378-C-T	Alt	V$CPHX_01	12	+	1	0.858	ttgttcgAATCAga	No Change
10-62071460-C-T	Ref	V$HDX_01	14	+	1	0.901	ctagaaaAATCAgttta	Score-Change
10-62071460-C-T	Alt	V$HDX_01	14	+	1	0.902	ctagaaaAATCAattta	Score-Change
10-42705928-C-G	Alt	V$BEN_01	19	-	1	0.986	catCGCTG	Gain of TFBS
10-42705928-C-G	Alt	V$BEN_01	26	+	1	0.986	CAGCGatg	Gain of TFBS
10-51210194-C-T	Alt	V$PBX_Q3	25	+	0.887	0.917	GAGTGatgggaa	Gain of TFBS
10-51210213-A-G	Alt	V$YY1_Q6_03	25	+	1	1	CCATTtt	Gain of TFBS
10-62071268-A-G	Alt	V$CPBP_Q6	22	+	1	1	GCCCCtc	Gain of TFBS
10-62071460-C-T	Alt	V$DUXL_01	15	+	1	0.804	tagaaaAATCAatttac	Gain of TFBS
11-49641289-C-T	Ref	V$CPHX_01	12	+	0.768	0.878	gtgatgcCATCTaa	No Change
11-49641289-C-T	Alt	V$CPHX_01	12	+	0.768	0.878	gtgatgcCATCTaa	No Change
11-46552585-T-C	Ref	V$HDX_01	14	-	1	0.904	aatgtTGATTccatatg	Score-Change
11-46552585-T-C	Alt	V$HDX_01	14	-	1	0.905	aatgtTGATTccgtatg	Score-Change
11-46552585-T-C	Ref	V$DUXL_01	13	-	1	0.852	taatgtTGATTccatat	Score-Change
11-46552585-T-C	Alt	V$DUXL_01	13	-	1	0.875	taatgtTGATTccgtat	Score-Change
11-86632937-G-T	Ref	V$XBP1_01	10	-	1	0.877	aaaacaCACGTttcagc	Score-Change
11-86632937-G-T	Alt	V$XBP1_01	10	-	1	0.875	aaaacaCACGTttcaga	Score-Change
11-86632937-G-T	Ref	V$CDX2_01	24	+	1	0.949	agcagtaATAAActct	No Change
11-86632937-G-T	Alt	V$CDX2_01	24	+	1	0.949	agaagtaATAAActct	No Change
11-86632937-G-T	Ref	V$MAFA_Q4	22	+	1	1	TCAGCag	Loss of TFBS
11-86632950-T-C	Ref	V$XBP1_01	23	-	1	0.877	aaaacaCACGTttcagc	Score-Change
11-86632950-T-C	Alt	V$XBP1_01	23	-	1	0.88	aaagcaCACGTttcagc	Score-Change
11-86632950-T-C	Ref	V$FAC1_01	14	+	0.978	0.935	aaacAAAACaaaac	No Change
11-86632950-T-C	Alt	V$FAC1_01	14	+	0.978	0.935	aaacAAAACaaagc	No Change
11-86632950-T-C	Ref	V$FAC1_01	19	+	0.978	0.961	aaacAAAACacacg	Loss of TFBS
11-87496721-C-T	Ref	V$HMX1_02	15	-	0.782	0.822	gctcatGAATTgcctca	Loss of TFBS
11-92395399-G-C	Ref	V$AP2ALPHA_03	22	+	0.954	0.901	ggGGCCTccggcgag	Loss of TFBS
11-92395399-G-C	Ref	V$AP2ALPHA_03	22	-	0.901	0.901	ggggcctcCGGCGag	Loss of TFBS
11-92395399-G-C	Ref	V$CPBP_Q6	20	-	1	1	gtGGGGC	No Change
11-92395399-G-C	Alt	V$CPBP_Q6	20	-	1	1	gtGGGGG	No Change
11-11214806-A-C	Alt	V$HSF1_01	18	+	0.974	0.985	GGAAGgttcg	Gain of TFBS
11-49641289-C-T	Alt	V$DUXL_01	18	+	1	0.853	ccatctAATCAtctcat	Gain of TFBS
11-49641289-C-T	Alt	V$CRX_Q4_01	22	+	1	1	cTAATC	Gain of TFBS
11-11214806-A-C	Alt	V$HSF1_01	25	-	0.974	0.985	cgaacCTTCC	Gain of TFBS
11-49261091-G-C	Alt	V$HOXD12_01	16	-	0.782	0.829	ttcccATTACgacatca	Gain of TFBS
11-86632950-T-C	Alt	V$DBP_Q6	25	+	0.985	0.987	AGCACac	Gain of TFBS
11-49641289-C-T	Alt	V$DUXL_01	18	-	1	0.853	atgagaTGATTagatgg	Gain of TFBS
11-49641289-C-T	Alt	V$CRX_Q4_01	25	-	1	1	GATTAg	Gain of TFBS
12-53068060-A-C	Ref	V$MYB_05	9	+	1	0.937	gaggtaaCCGTTctgct	No Change
12-53068060-A-C	Alt	V$MYB_05	9	+	1	0.937	gaggtaaCCGTTctgct	No Change
12-53068060-A-C	Ref	V$MYB_05	9	-	0.887	0.899	gaggtAACCGttctgct	No Change
12-53068060-A-C	Alt	V$MYB_05	9	-	0.887	0.899	gaggtAACCGttctgct	No Change
13-47437369-C-A	Ref	V$PLZF_02	9	-	0.976	0.82	taaaagattgtaGTTTAcattccagccaa	Score-Change
13-47437369-C-A	Alt	V$PLZF_02	9	-	0.976	0.819	taaaagattgtaGTTTAaattccagccaa	Score-Change
13-47437369-C-A	Ref	V$TEF1_Q6_04	25	+	1	0.989	acATTCCagcc	Loss of TFBS
13-18066483-A-C	Ref	V$BEN_01	20	-	1	0.956	aacCGCTG	Loss of TFBS
13-18066483-A-C	Ref	V$ZFP161_04	26	-	1	0.902	tggcggcGCGCGgc	No Change
13-18066483-A-C	Alt	V$ZFP161_04	26	-	1	0.902	gggcggcGCGCGgc	No Change
13-47437369-C-A	Ref	V$PLZF_02	15	+	0.976	0.82	ttggctggaatgTAAACtacaatctttta	Score-Change
13-47437369-C-A	Alt	V$PLZF_02	15	+	0.976	0.819	ttggctggaattTAAACtacaatctttta	Score-Change
13-47437369-C-A	Ref	V$TEF1_Q6_04	17	-	1	0.989	ggctGGAATgt	Loss of TFBS
13-47437369-C-A	Alt	V$PAX_Q6	23	-	1	0.856	ttaaatTCCAG	Gain of TFBS
13-47437369-C-A	Alt	V$PAX_Q6	19	+	1	0.856	CTGGAatttaa	Gain of TFBS
13-54696466-G-A	Alt	V$GEN_INI_B	20	+	0.99	0.99	cctCACTT	Gain of TFBS
13-54696466-G-A	Alt	V$SP100_04	23	-	0.933	0.905	cactttacCGGCGtg	Gain of TFBS
15-22502097-C-T	Ref	V$XBP1_01	19	+	1	0.905	ttgaaaACGTGctcaat	Loss of TFBS
15-53242021-T-C	Ref	V$RHOX11_01	9	-	1	0.855	tggagcaACAGCggaga	No Change
15-53242021-T-C	Alt	V$RHOX11_01	9	-	1	0.855	tggagcaACAGCggaga	No Change
15-53416841-G-T	Ref	V$SP1_Q6_01	18	-	1	0.969	cccCCGCCcg	Loss of TFBS
15-53417008-T-C	Ref	V$RREB1_01	21	+	1	0.889	cCCCAAaagaccac	Loss of TFBS
15-22502097-C-T	Ref	V$XBP1_01	17	-	1	0.905	attgagCACGTtttcaa	Loss of TFBS
15-22502097-C-T	Alt	V$NANo ChangeG_01	21	-	0.945	0.923	gaaAATGTgctc	Gain of TFBS
15-53417008-T-C	Alt	V$CPBP_Q6	20	+	1	1	CCCCCag	Gain of TFBS
15-76779797-C-T	Alt	V$RBPJK_01	20	-	1	0.953	ttTCCCAcact	Gain of TFBS
15-22502097-C-T	Alt	V$NANo ChangeG_01	20	+	0.945	0.923	gagcACATTttc	Gain of TFBS
16-4555923-C-T	Ref	V$RREB1_01	15	-	1	0.839	aggcagctTTGGGg	Loss of TFBS
16-4556252-T-C	Ref	V$ERALPHA_01	21	+	0.795	0.803	atgtcaggcAGACCt	Loss of TFBS
16-4556252-T-C	Ref	V$ERALPHA_01	21	-	0.779	0.804	aTGTCAggcagacct	Loss of TFBS
17-3967266-A-G	Alt	V$TBX5_01	19	-	1	0.972	gtccACACCttt	Gain of TFBS
18-1618520-C-G	Ref	V$RELA_Q6	14	+	0.996	0.99	gGGATTttccag	No Change
18-1618520-C-G	Alt	V$RELA_Q6	14	+		0.99	gGGATTttccag	No Change
18-57443452-T-C	Ref	V$PLZF_02	3	+	0.978	0.805	gtaggatgaaggTAAAAatggagaggtgt	Score-Change
18-57443452-T-C	Alt	V$PLZF_02	3	+	0.978	0.803	gtaggatgaaggTAAAAatggaggggtgt	Score-Change
18-1618520-C-G	Alt	V$CP2_Q6	23	+	1	0.999	ttgGCTGGaa	Gain of TFBS
18-1618520-C-G	Alt	V$CP2_Q6	20	-	1	0.999	ttCCAGCcaa	Gain of TFBS
18-10820985-A-G	Alt	V$BEN_01	23	+	1	1	CAGCGacc	Gain of TFBS
18-10820985-A-G	Alt	V$RHOX11_01	15	-	1	0.884	aaagtaaACAGCgaccc	Gain of TFBS
19-42522697-A-G	Ref	V$P53_Q3	18	-	1	0.989	gggGCATGtgg	Loss of TFBS
19-48960973-C-T	Ref	V$HDX_01	25	-	1	0.986	ggacaTGATTtctcaaa	Score-Change
19-48960973-C-T	Alt	V$HDX_01	25	-	1	0.984	gaacaTGATTtctcaaa	Score-Change
19-53948075-G-C	Ref	V$CPBP_Q6	19	-	1	1	gcGGGGC	No Change
19-53948075-G-C	Alt	V$CPBP_Q6	19	-	1	1	gcGGGGC	No Change
19-53948404-A-G	Ref	V$HOMEZ_01	15	-	0.76	0.788	tcgataAAAGAtttgat	Loss of TFBS
19-53948404-A-G	Ref	V$HOXB13_01	12	+	1	0.863	gattcgATAAAagatt	No Change
19-53948404-A-G	Alt	V$HOXB13_01	12	+	1	0.863	gattcgATAAAagact	No Change
19-20053476-T-C	Alt	V$P53_Q3	25	-	1	0.984	tggGCATGgcg	Gain of TFBS
19-48960676-T-C	Alt	V$XBP1_01	17	-	1	0.88	atgcagCACGTatctgc	Gain of TFBS
19-48960973-C-T	Alt	V$HOMEZ_01	16	-	1	0.825	ggggtaAACGAacatga	Gain of TFBS
1-107079366-G-T	Ref	V$HDX_01	22	+	1	0.967	aactcgaAATCAttatt	No Change
1-107079366-G-T	Alt	V$HDX_01	22	+	1	0.967	aactagaAATCAttatt	No Change
1-107079567-T-C	Ref	V$CEBPA_Q6	26	-	0.997	0.995	acTTGCTcaataa	No Change
1-107079567-T-C	Alt	V$CEBPA_Q6	26	-	0.997	0.995	gcTTGCTcaataa	No Change
1-119191955-T-A	Ref	V$SP100_04	21	-	0.928	0.895	actctaagCGACAcc	Loss of TFBS
1-143851174-T-G	Alt	V$CPBP_Q6	24	-	1	1	gtGGGGG	Gain of TFBS
1-94769926-G-C	Alt	V$REST_Q5	19	+	1	0.926	cccatgTGCTGga	Gain of TFBS
1-107079567-T-C	Alt	V$TEF1_Q6_04	17	-	1	0.98	aacaGGAATgc	Gain of TFBS
1-143851174-T-G	Alt	V$CPBP_Q6	22	+	1	1	CCCCCac	Gain of TFBS
20-2179963-T-G	Ref	V$HOMEZ_01	19	-	0.76	0.788	aaataaAAAGAtgaaga	Loss of TFBS
20-2179963-T-G	Ref	V$HOXB13_01	15	+	1	0.933	cgccaaATAAAaagat	Loss of TFBS
20-10517829-G-A	Ref	V$E2F_Q6_01	22	-	0.99	0.921	tctTCGCGggat	Loss of TFBS
20-10518250-G-A	Ref	V$PLZF_02	17	-	0.976	0.815	aaagaaatccatGTTTAgtcccgtgttac	Score-Change
20-10518250-G-A	Alt	V$PLZF_02	17	-	0.976	0.812	aaagaaatctatGTTTAgtcccgtgttac	Score-Change
20-58595430-G-A	Ref	V$CRX_Q4_01	20	-	1	1	GATTAg	No Change
20-58595430-G-A	Alt	V$CRX_Q4_01	20	-	1	1	GATTAg	No Change
20-58595577-C-T	Ref	V$XBP1_01	9	-	1	0.902	gtcggaCACGTccgagc	No Change
20-58595577-C-T	Alt	V$XBP1_01	9	-	1	0.902	gtcggaCACGTccgagc	No Change
20-58595593-A-G	Ref	V$XBP1_01	25	-	1	0.902	gtcggaCACGTccgagc	Score-Change
20-58595593-A-G	Alt	V$XBP1_01	25	-	1	0.873	gccggaCACGTccgagc	Score-Change
20-58595593-A-G	Ref	V$HOXD12_01	11	+	0.768	0.824	tggggtcGCAAAgagtc	Score-Change
20-58595593-A-G	Alt	V$HOXD12_01	11	+	0.768	0.823	tggggtcGCAAAgagcc	Score-Change
20-58595840-C-T	Ref	V$HDX_01	9	+	1	0.96	taaaggaAATCAgtcct	No Change
20-58595840-C-T	Alt	V$HDX_01	9	+	1	0.96	taaaggaAATCAgtcct	No Change
20-58595840-C-T	Ref	V$PIT1_Q6_01	26	+	1	0.995	gaatATTCAt	Score-Change
20-58595840-C-T	Alt	V$PIT1_Q6_01	26	+	1	0.996	aaatATTCAt	Score-Change
20-58595577-C-T	Alt	V$BRCA_01	25	-	0.994	0.995	CAACGgaa	Gain of TFBS
20-58595593-A-G	Alt	V$DEAF1_02	21	-	0.961	0.851	aagagccggacacgtCCGAGcgacg	Gain of TFBS
20-58595840-C-T	Alt	V$HOXC13_01	17	+	0.921	0.847	atcagtcCTAAAtatt	Gain of TFBS
20-58595840-C-T	Alt	V$HOXD12_01	17	+	0.848	0.88	atcagtcCTAAAtattc	Gain of TFBS
21-25223140-A-G	Ref	V$NF1_Q6	24	-	1	0.988	gatgggccagtGCCAAca	Score-Change
21-25223140-A-G	Alt	V$NF1_Q6	24	-	1	0.984	gacgggccagtGCCAAca	Score-Change
21-33892972-G-A	Ref	V$RHOX11_01	18	-	1	0.903	ctccttgACAGCcacca	Loss of TFBS
21-33892972-G-A	Alt	V$SIX1_01	18	-	1	0.877	ctcctTGATAgccacca	Gain of TFBS
22-47781113-T-C	Ref	V$CPBP_Q6	25	-	1	1	aaGGGGG	Loss of TFBS
22-47781113-T-C	Alt	V$CPBP_Q6	24	-	1	1	caGGGGG	Gain of TFBS
22-50120838-G-A	Alt	V$ZNF333_01	22	+	1	1	ATAAT	Gain of TFBS
23-19416183-C-T	Alt	V$ZNF333_01	23	+	1	1	ATAAT	Gain of TFBS
25-2435172-G-A	Ref	V$SREBP_Q6	14	+	1	0.991	ccctTCACCccagct	Score-Change
25-2435172-G-A	Alt	V$SREBP_Q6	14	+	1	0.978	ccctTCACCccaact	Score-Change
25-17127064-A-C	Ref	V$RFX_Q6	26	-	1	0.99	agGCAACgg	Score-Change
25-17127064-A-C	Alt	V$RFX_Q6	26	-	1	0.992	cgGCAACgg	Score-Change
25-17127064-A-C	Ref	V$NF1A_Q6_01	21	+	1	1	tGCCAAg	Loss of TFBS
25-26653825-C-A	Ref	V$MYOGENIN_Q6_01	26	+	1	1	CAGCTg	Loss of TFBS
25-26653825-C-A	Ref	V$MYOGENIN_Q6_01	26	-	1	1	cAGCTG	Loss of TFBS
25-38278122-G-A	Ref	V$CPBP_Q6	21	-	1	1	ctGGGGG	Loss of TFBS
25-17127064-A-C	Ref	V$RFX_Q6	18	+	1	0.99	ccGTTGCct	Score-Change
25-17127064-A-C	Alt	V$RFX_Q6	18	+	1	0.992	ccGTTGCcg	Score-Change
25-17127064-A-C	Ref	V$NF1A_Q6_01	25	-	1	1	cTTGGCa	Loss of TFBS
25-27286601-A-C	Ref	V$MUSCLEINI_B	25	+	1	0.938	atcaggcacCACCCatgagcc	Score-Change
25-27286601-A-C	Alt	V$MUSCLEINI_B	25	+	1	0.94	agcaggcacCACCCatgagcc	Score-Change
25-27287208-G-C	Ref	V$NKX25_Q6	23	-	1	0.988	ttacAAGTGtc	Loss of TFBS
25-2435172-G-A	Ref	V$SREBP_Q6	24	-	1	0.991	agctggGGTGAaggg	Score-Change
25-2435172-G-A	Alt	V$SREBP_Q6	24	-	1	0.978	agttggGGTGAaggg	Score-Change
25-17127180-G-A	Alt	V$TATA_01	20	+	1	0.986	atATAAAagcagtct	Gain of TFBS
25-17127180-G-A	Alt	V$CDX2_Q5_02	21	-	1	1	tATAAA	Gain of TFBS
25-18975813-G-A	Alt	V$NFAT1_Q4	21	+	1	1	GGAAAa	Gain of TFBS
25-18975977-C-A	Alt	V$CRX_Q4_01	25	-	1	1	GATTAg	Gain of TFBS
25-18976295-C-G	Alt	V$DEAF1_02	18	+	0.961	0.889	cctcgCTCGGgtttctcccggaagc	Gain of TFBS
25-38277517-G-C	Alt	V$HOMEZ_01	18	-	1	0.814	tgcataAACGAatgaaa	Gain of TFBS
25-17127180-G-A	Alt	V$TATA_01	18	-	1	0.986	agactgctTTTATat	Gain of TFBS
25-17127180-G-A	Alt	V$CDX2_Q5_02	26	+	1	1	TTTATa	Gain of TFBS
25-18975813-G-A	Alt	V$NFAT1_Q4	26	-	1	1	tTTTCC	Gain of TFBS
25-18975977-C-A	Alt	V$CRX_Q4_01	22	+	1	1	cTAATC	Gain of TFBS
25-18976295-C-G	Alt	V$DEAF1_02	10	-	0.961	0.889	gcttccgggagaaacCCGAGcgagg	Gain of TFBS
25-27287208-G-C	Alt	V$IPF1_Q5	20	-	1	1	cCATTAg	Gain of TFBS
25-27287226-C-A	Alt	V$ZNF333_01	25	+	1	1	ATAAT	Gain of TFBS
25-33192722-A-G	Alt	V$HES1_Q6	22	+	1	0.977	ggCACGCgtc	Gain of TFBS
25-33192740-C-T	Alt	V$RHOX11_01	14	+	1	0.859	ctctaGCTGTtcattgt	Gain of TFBS
25-33192740-C-T	Alt	V$DUXL_01	18	-	0.801	0.808	agctgtTCATTgtgtct	Gain of TFBS
26-10534677-T-C	Ref	V$ZNF333_01	21	+	1	1	ATAAT	No Change
26-10534677-T-C	Alt	V$ZNF333_01	21	+	1	1	ATAAT	No Change
26-10534730-G-A	Ref	V$PLZF_02	9	-	1	0.798	gagttgctcaaaCTTTActcagagatgcc	Score-Change
26-10534730-G-A	Alt	V$PLZF_02	9	-	1	0.795	gagttgctcaaaCTTTAttcagagatgcc	Score-Change
28-27920944-A-G	Ref	V$HOMEZ_01	21	-	0.888	0.791	gaaactAGCGAtcaagc	Loss of TFBS
28-27921070-G-C	Ref	V$MUSCLEINI_B	22	-	1	0.933	tgctcgtGGGTGagggctgat	Score-Change
28-27921070-G-C	Alt	V$MUSCLEINI_B	22	-	1	0.925	tgctggtGGGTGagggctgat	Score-Change
28-44627105-A-C	Ref	V$ZIC1_05	21	-	1	0.952	attcaTGCTGggggg	Loss of TFBS
28-27920944-A-G	Alt	V$BEN_01	26	+	1	0.999	CAGCGatc	Gain of TFBS
28-27921070-G-C	Alt	V$ING4_01	25	-	1	1	TGGTGg	Gain of TFBS
28-27921070-G-C	Alt	V$ZIC1_05	17	-	1	0.876	gccccTGCTGgtggg	Gain of TFBS
2-121284013-G-C	Ref	V$PBX_Q3	18	+	0.928	0.913	GATAGatagcag	Loss of TFBS
2-85984473-T-C	Ref	V$BBX_04	13	-	1	0.972	gtaagtgTTAACtaagc	No Change
2-85984473-T-C	Alt	V$BBX_04	13	-	1	0.972	gtaagtgTTAACtgagc	No Change
2-85984473-T-C	Ref	V$BBX_04	14	+	1	0.92	taagtGTTAActaagca	Score-Change
2-85984473-T-C	Alt	V$BBX_04	14	+	1	0.927	taagtGTTAActgagca	Score-Change
2-85985033-G-A	Ref	V$XBP1_01	9	-	1	0.881	cagactCACGTccatcg	No Change
2-85985033-G-A	Alt	V$XBP1_01	9	-	1	0.881	cagactCACGTccatcg	No Change
2-121284013-G-C	Ref	V$PBX_Q3	23	-	0.928	0.913	ctgctatCTATC	Loss of TFBS
2-130173929-A-G	Ref	V$SRY_Q6	25	+	1	1	TTGTTt	Loss of TFBS
2-130193105-C-T	Ref	V$XBP1_01	18	+	1	0.91	atgaatACGTGctgctt	Loss of TFBS
2-130193105-C-T	Ref	V$HMX1_02	11	+	0.81	0.827	tttggcAATGAatacgt	Score-Change
2-130193105-C-T	Alt	V$HMX1_02	11	+	0.81	0.828	tttggcAATGAatacat	Score-Change
2-130193138-G-A	Ref	V$RFX1_01	11	-	0.982	0.931	ttGTTTCtctgtgccct	Score-Change
2-130193138-G-A	Alt	V$RFX1_01	11	-	0.982	0.932	ttGTTTCtctgtgcctt	Score-Change
2-135688646-C-G	Ref	V$ZIC1_05	15	+	0.834	0.879	tttctCAGGAggcag	Loss of TFBS
2-135688817-G-A	Ref	V$HDX_01	12	-	1	0.913	aatccTGATTccagctt	Score-Change
2-135688817-G-A	Alt	V$HDX_01	12	-	1	0.884	aatccTGATTccagttt	Score-Change
2-130193232-C-T	Ref	V$HMX1_02	15	-	0.854	0.847	ggaattTAAGTgcagtt	Loss of TFBS
2-130193259-T-G	Ref	V$ZBRK1_01	25	-	0.892	0.95	aaaagaCTGAGgccc	Loss of TFBS
2-23354457-T-G	Alt	V$XBP1_01	18	-	0.892	0.822	gatctcGACGTaatgtc	Gain of TFBS
2-85985033-G-A	Alt	V$HOMEZ_01	17	+	0.821	0.79	cgtccaTCGTGtcagtg	Gain of TFBS
2-130173929-A-G	Alt	V$HOMEZ_01	19	+	1	0.869	aaaaacTCGTTttcttt	Gain of TFBS
2-130193105-C-T	Alt	V$PIT1_Q6_01	18	-	1	0.984	aTGAATacat	Gain of TFBS
2-130193640-G-A	Alt	V$RHOX11_01	21	-	1	0.898	agcaatgACAGCaatga	Gain of TFBS
2-130193259-T-G	Alt	V$FAC1_01	18	+	0.978	0.935	aaccAAAACaagac	Gain of TFBS
2-130193259-T-G	Alt	V$SRY_Q6	23	-	1	1	aAACAA	Gain of TFBS
3-108213470-G-T	Ref	V$BEN_01	22	-	1	0.985	tccCGCTG	Loss of TFBS
3-997768-A-G	Ref	V$CDX2_Q5_02	26	-	1	1	tATAAA	Loss of TFBS
3-997768-A-G	Ref	V$POU2F1_Q6	17	+	1	0.996	caattTGCATat	Loss of TFBS
3-998105-C-G	Ref	V$HES1_Q6	21	-	1	0.98	tgcTCGTGcc	Loss of TFBS
3-998117-A-G	Ref	V$GEN_INI_B	19	+	0.996	0.997	cctCATTT	Score-Change
3-998117-A-G	Alt	V$GEN_INI_B	19	+	1	1	cctCATTC	Score-Change
3-8258732-A-G	Ref	V$HMX1_02	9	+	0.854	0.856	tcaggcACTTAaaattt	No Change
3-8258732-A-G	Alt	V$HMX1_02	9	+	0.854	0.856	tcaggcACTTAaaattt	No Change
3-8258732-A-G	Ref	V$NFAT1_Q4	23	-	1	1	tTTTCC	Loss of TFBS
3-8259189-A-G	Ref	V$HOMEZ_01	16	+	1	0.833	tgggctTCGTTtttcac	Loss of TFBS
3-8259191-C-T	Ref	V$HOMEZ_01	18	+	1	0.833	tgggctTCGTTtttcac	Loss of TFBS
3-8290548-C-G	Ref	V$P53_04	15	+	0.969	0.909	tcaCTTGCcccgccttgccc	Score-Change
3-8290548-C-G	Alt	V$P53_04	15	+	0.969	0.87	tcaCTTGCccccccttgccc	Score-Change
3-8290548-C-G	Ref	V$P53_04	15	-	0.935	0.915	tcacttgccccgCCTTGccc	Loss of TFBS
3-8290548-C-G	Ref	V$CPBP_Q6	21	+	1	1	GCCCCgc	Loss of TFBS
3-19726315-T-C	Ref	V$CRX_Q4_01	23	+	1	1	tTAATC	Loss of TFBS
3-42577049-C-A	Ref	V$HOXB13_01	26	+	1	0.873	gtgtgaATAAAaagca	No Change
3-42577049-C-A	Alt	V$HOXB13_01	26	+	1	0.873	ttgtgaATAAAaagca	No Change
3-101267296-G-A	Ref	V$XBP1_01	14	+	1	0.866	cttaggACGTGacaaga	Score-Change
3-101267296-G-A	Alt	V$XBP1_01	14	+	1	0.864	cttaggACGTGataaga	Score-Change
3-108213470-G-T	Ref	V$BEN_01	23	+	1	0.985	CAGCGgga	Loss of TFBS
3-8258897-G-A	Alt	V$RHOX11_01	17	+	0.892	0.889	aaacaGTTGTaaattaa	Gain of TFBS
3-8258897-G-A	Alt	V$HOXD12_01	18	+	1	0.856	aacagttGTAAAttaac	Gain of TFBS
3-8290548-C-G	Alt	V$CPBP_Q6	24	+	1	1	CCCCCtt	Gain of TFBS
3-19726379-A-G	Alt	V$PBX_Q3	23	-	0.887	0.912	actccatCAGTC	Gain of TFBS
3-84621107-C-T	Alt	V$BCL6_Q3_01	22	-	0.984	0.985	tcctAGGAAg	Gain of TFBS
4-51547492-C-A	Ref	V$HMGIY_Q3	13	+	1	0.958	taagtAATTTtttga	Score-Change
4-51547492-C-A	Alt	V$HMGIY_Q3	13	+	1	0.957	taagtAATTTtttta	Score-Change
4-77515388-G-A	Ref	V$RREB1_01	12	-	0.901	0.833	gtggtgctGTGGGt	No Change
4-77515388-G-A	Alt	V$RREB1_01	12	-	0.901	0.833	gtggtgctGTGGGt	No Change
4-77515441-C-T	Ref	V$ZIC1_05	13	+	1	0.983	atgctCAGCAggtgc	Score-Change
4-77515441-C-T	Alt	V$ZIC1_05	13	+	1	0.982	atgctCAGCAggtac	Score-Change
4-77515891-C-G	Ref	V$HOXC13_01	10	-	0.973	0.858	tgcaTTTATgaaggat	No Change
4-77515891-C-G	Alt	V$HOXC13_01	10	-	0.973	0.858	tgcaTTTATgaaggat	No Change
4-77515891-C-G	Ref	V$HOXD12_01	9	-	0.869	0.822	ctgcaTTTATgaaggat	No Change
4-77515891-C-G	Alt	V$HOXD12_01	9	-	0.869	0.822	ctgcaTTTATgaaggat	No Change
4-112959830-G-A	Ref	V$NF1_Q6	20	+	1	0.987	atTTGGCctgtttccaaa	Loss of TFBS
4-112959830-G-A	Ref	V$XVENT1_01	15	+	1	0.912	ggttaATTTGgcc	Loss of TFBS
4-112959830-G-A	Ref	V$AIRE_01	6	+	1	0.942	atacaatgTGGTTaatttggcctgtt	Score-Change
4-112959830-G-A	Alt	V$AIRE_01	6	+	1	0.945	atacaatgTGGTTaatttggtctgtt	Score-Change
4-113120528-G-T	Ref	V$XVENT1_01	16	+	1	0.911	acccaATTTGctt	Loss of TFBS
4-113120531-A-T	Ref	V$XVENT1_01	19	+	1	0.911	acccaATTTGctt	Loss of TFBS
4-113120534-T-C	Ref	V$XVENT1_01	22	+	1	0.911	acccaATTTGctt	Loss of TFBS
4-113120607-T-G	Ref	V$AIRE_01	15	-	0.973	0.926	ttccaacctggaaAACCTaaacatta	Score-Change
4-113120607-T-G	Alt	V$AIRE_01	15	-	0.973	0.923	ttccaacctggcaAACCTaaacatta	Score-Change
4-113120607-T-G	Ref	V$NFAT1_Q4	24	+	1	1	GGAAAa	Loss of TFBS
4-113120608-C-T	Ref	V$AIRE_01	16	-	0.973	0.926	ttccaacctggaaAACCTaaacatta	Score-Change
4-113120608-C-T	Alt	V$AIRE_01	16	-	0.973	0.929	ttccaacctgaaaAACCTaaacatta	Score-Change
4-113120608-C-T	Ref	V$NFAT1_Q4	25	+	1	1	GGAAAa	Loss of TFBS
4-113120611-G-A	Ref	V$AIRE_01	19	-	0.973	0.926	ttccaacctggaaAACCTaaacatta	Loss of TFBS
4-113120647-G-T	Ref	V$RHOX11_01	20	+	1	0.894	attttGCTGTgactgca	Loss of TFBS
4-113120650-A-G	Ref	V$RHOX11_01	23	+	1	0.894	attttGCTGTgactgca	No Change
4-113120650-A-G	Alt	V$RHOX11_01	23	+	1	0.894	attctGCTGTgactgca	No Change
4-113120758-T-C	Ref	V$RHOX11_01	26	-	1	0.88	atctctcACAGCtccca	Score-Change
4-113120758-T-C	Alt	V$RHOX11_01	26	-	1	0.876	gtctctcACAGCtccca	Score-Change
4-113120801-G-A	Ref	V$BEN_01	23	+	1	0.999	CAGCGagc	Loss of TFBS
4-113121073-G-A	Ref	V$TTF1_Q5_01	25	-	1	1	acTCAAG	Loss of TFBS
4-113121091-A-G	Ref	V$CDX2_01	10	-	1	0.981	gacaTTTATtacctcc	No Change
4-113121091-A-G	Alt	V$CDX2_01	10	-	1	0.981	gacaTTTATtacctcc	No Change
4-113121096-G-A	Ref	V$CDX2_01	15	-	1	0.981	gacaTTTATtacctcc	Loss of TFBS
4-113121100-T-G	Ref	V$CDX2_01	19	-	1	0.981	gacaTTTATtacctcc	Loss of TFBS
4-113121132-G-C	Ref	V$IRF1_Q5	19	-	1	0.999	acTTTCActttcac	Score-Change
4-113121132-G-C	Alt	V$IRF1_Q5	19	-	1	0.995	acTTTCAgtttcac	Score-Change
4-113121132-G-C	Ref	V$BLIMP1_Q4	20	-	1	0.991	CTTTCactttca	Loss of TFBS
4-113121135-A-C	Ref	V$IRF1_Q5	22	-	1	0.999	acTTTCActttcac	Loss of TFBS
4-113121135-A-C	Ref	V$BLIMP1_Q4	23	-	1	0.991	CTTTCactttca	Loss of TFBS
4-113121138-G-A	Ref	V$IRF1_Q5	25	-	1	0.999	acTTTCActttcac	Score-Change
4-113121138-G-A	Alt	V$IRF1_Q5	25	-	1	0.994	atTTTCActttcac	Score-Change
4-113121138-G-A	Ref	V$BLIMP1_Q4	26	-	1	0.991	CTTTCactttca	Loss of TFBS
4-113121174-T-G	Ref	V$IRX2_01	20	-	1	0.919	tatagtaCATGTcgtcc	Loss of TFBS
4-113121174-T-G	Ref	V$IRX2_01	21	+	1	0.918	atagtACATGtcgtccc	Loss of TFBS
4-51546910-C-A	Alt	V$ZNF333_01	25	+	1	1	ATAAT	Gain of TFBS
4-51547492-C-A	Alt	V$BRCA_01	25	+	1	0.994	ttaTGTTG	Gain of TFBS
4-77515441-C-T	Alt	V$CREBP1_01	24	+	0.766	0.849	GTACGtaa	Gain of TFBS
4-77515441-C-T	Alt	V$CREBP1_01	24	-	1	0.88	gtaCGTAA	Gain of TFBS
4-113120511-G-C	Alt	V$TBX5_01	20	+	1	0.998	tgaGGTGTcaga	Gain of TFBS
4-113120518-G-C	Alt	V$RHOX11_01	18	+	1	0.871	tcctgGCTGTgaggtct	Gain of TFBS
4-113120528-G-T	Alt	V$HDX_01	19	-	1	0.888	caattTGATTcctggct	Gain of TFBS
4-113120660-A-C	Alt	V$RBPJK_01	23	+	1	0.952	attgTGGGAaa	Gain of TFBS
4-113120683-T-G	Alt	V$SREBP_Q6	21	+	1	0.973	actaTCACCccaaac	Gain of TFBS
4-113120692-T-C	Alt	V$HOMEZ_01	18	+	1	0.825	tttaagTCGTTtactat	Gain of TFBS
4-113120696-T-C	Alt	V$NANo ChangeG_01	24	+	0.966	0.927	taggTCATTtac	Gain of TFBS
4-113120794-A-G	Alt	V$XBP1_01	18	-	1	0.841	gcgagcCACGTgtctga	Gain of TFBS
4-113120794-A-G	Alt	V$XBP1_01	19	+	1	0.87	cgagccACGTGtctgac	Gain of TFBS
4-113120794-A-G	Alt	V$EBOX_Q6_01	23	+	1	0.997	cCACGTgtct	Gain of TFBS
4-113120811-T-G	Alt	V$RHOX11_01	25	-	1	0.857	ccaggaaACAGCgagcc	Gain of TFBS
4-113120829-A-T	Alt	V$BRCA_01	20	-	1	1	CAACAgaa	Gain of TFBS
4-113121091-A-G	Alt	V$IK_Q5_01	21	-	1	1	ccTCCCA	Gain of TFBS
4-113121096-G-A	Alt	V$ZNF333_01	22	-	1	1	ATTAT	Gain of TFBS
4-113121142-T-C	Alt	V$MAF_Q4	18	-	1	0.972	aTGACTgagc	Gain of TFBS
4-119409241-C-T	Alt	V$IRX2_01	26	-	0.788	0.842	atgtctaCATTTattta	Gain of TFBS
4-119409561-C-T	Alt	V$CDPCR1_01	23	-	0.929	0.918	acaaTCAATt	Gain of TFBS
4-119409561-C-T	Alt	V$DUXL_01	19	+	1	0.854	atttacAATCAatttat	Gain of TFBS
5-105596527-C-T	Ref	V$PBX_Q3	22	-	1	0.956	cctccttCAATC	Score-Change
5-105596527-C-T	Alt	V$PBX_Q3	22	-	1	0.918	cctctttCAATC	Score-Change
5-105596527-C-T	Ref	V$GKLF_Q4	22	+	1	1	CCTCCtt	Loss of TFBS
5-105596529-T-C	Ref	V$PBX_Q3	20	-	1	0.956	cctccttCAATC	Loss of TFBS
5-105596529-T-C	Ref	V$GKLF_Q4	20	+	1	1	CCTCCtt	Loss of TFBS
5-105596578-T-G	Ref	V$MZF1_Q5	19	+	1	1	tGGGGAg	No Change
5-105596578-T-G	Alt	V$MZF1_Q5	19	+	1	1	tGGGGAg	No Change
5-75674082-G-A	Ref	V$HDX_01	21	+	1	0.888	cctcgcaAATCAaccga	Score-Change
5-75674082-G-A	Alt	V$HDX_01	21	+	1	0.891	cctcgtaAATCAaccga	Score-Change
5-75674082-G-A	Ref	V$DUXL_01	22	+	1	0.841	ctcgcaAATCAaccgaa	Score-Change
5-75674082-G-A	Alt	V$DUXL_01	22	+	1	0.818	ctcgtaAATCAaccgaa	Score-Change
5-105596527-C-T	Ref	V$PBX_Q3	19	+	1	0.956	GATTGaaggagg	Score-Change
5-105596527-C-T	Alt	V$PBX_Q3	19	+	1	0.918	GATTGaaagagg	Score-Change
5-105596527-C-T	Ref	V$GKLF_Q4	24	-	1	1	aaGGAGG	Loss of TFBS
5-105596529-T-C	Ref	V$PBX_Q3	21	+	1	0.956	GATTGaaggagg	Loss of TFBS
5-105596529-T-C	Ref	V$GKLF_Q4	26	-	1	1	aaGGAGG	Loss of TFBS
5-75674082-G-A	Alt	V$HOXC13_01	18	+	1	0.964	aatcctcGTAAAtcaa	Gain of TFBS
5-75674082-G-A	Alt	V$HOXD12_01	18	+	1	0.912	aatcctcGTAAAtcaac	Gain of TFBS
5-77951679-C-A	Alt	V$RHOX11_01	17	+	0.892	0.864	ttgcaGTTGTtaactaa	Gain of TFBS
5-77951679-C-A	Alt	V$BBX_04	19	-	1	0.964	gcagttgTTAACtaaat	Gain of TFBS
6-72361188-C-A	Ref	V$RHOX11_01	20	+	1	0.94	cacctGCTGTtaagaag	Score-Change
6-72361188-C-A	Alt	V$RHOX11_01	20	+	0.904	0.866	cacctGATGTtaagaag	Score-Change
6-72361188-C-A	Ref	V$E2A_Q6_01	17	+	1	0.989	cacCACCTgctgt	Loss of TFBS
6-72361188-C-A	Ref	V$ZIC1_05	19	-	1	0.887	ccaccTGCTGttaag	Loss of TFBS
6-72361188-C-A	Ref	V$RHOX11_01	16	-	1	0.94	cttcttaACAGCaggtg	Score-Change
6-72361188-C-A	Alt	V$RHOX11_01	16	-	0.904	0.866	cttcttaACATCaggtg	Score-Change
6-72361188-C-A	Ref	V$E2A_Q6_01	23	-	1	0.989	acagcAGGTGgtg	Loss of TFBS
6-72361188-C-A	Ref	V$ZIC1_05	19	+	1	0.887	cttaaCAGCAggtgg	Loss of TFBS
6-102277107-C-T	Alt	V$GEN_INI_B	25	-	0.99	0.99	AAGTGagg	Gain of TFBS
6-102277531-A-G	Alt	V$MYB_Q4	21	-	1	0.997	aacAACTGgcct	Gain of TFBS
7-75136773-A-G	Ref	V$DUXL_01	13	-	1	0.852	cagtacTGATTggacca	Score-Change
7-75136773-A-G	Alt	V$DUXL_01	13	-	1	0.876	cagtacTGATTgggcca	Score-Change
7-75136773-A-G	Ref	V$CPHX_01	17	-	1	0.857	acTGATTggaccag	Loss of TFBS
7-75136773-A-G	Ref	V$CPHX_01	18	+	0.708	0.832	ctgattgGACCAgt	Loss of TFBS
7-75136986-G-A	Ref	V$HOMEZ_01	25	+	0.89	0.79	agatctTCGGTtttgcg	Score-Change
7-75136986-G-A	Alt	V$HOMEZ_01	25	+	0.89	0.792	aaatctTCGGTtttgcg	Score-Change
7-6924518-C-T	Ref	V$GKLF_Q4	24	-	1	1	agGGAGG	Loss of TFBS
7-27176655-C-T	Ref	V$XBP1_01	18	+	1	0.911	ttagtaACGTGttaatc	Loss of TFBS
7-75136773-A-G	Ref	V$DUXL_01	23	+	1	0.852	tggtccAATCAgtactg	Score-Change
7-75136773-A-G	Alt	V$DUXL_01	23	+	1	0.876	tggcccAATCAgtactg	Score-Change
7-75136773-A-G	Ref	V$CPHX_01	21	-	0.708	0.832	acTGGTCcaatcag	Loss of TFBS
7-75136773-A-G	Ref	V$CPHX_01	22	+	1	0.857	ctggtccAATCAgt	Loss of TFBS
7-75136986-G-A	Ref	V$HOMEZ_01	11	-	0.89	0.79	cgcaaaACCGAagatct	Score-Change
7-75136986-G-A	Alt	V$HOMEZ_01	11	-	0.89	0.792	cgcaaaACCGAagattt	Score-Change
7-11371957-A-T	Alt	V$NKX25_Q6	21	-	1	0.982	tctcAAGTGga	Gain of TFBS
7-14731518-A-G	Alt	V$NFAT1_Q4	22	-	1	1	tTTTCC	Gain of TFBS
7-27176655-C-T	Alt	V$IRX2_01	18	-	1	0.898	ttagtaaCATGTtaatc	Gain of TFBS
7-27176655-C-T	Alt	V$IRX2_01	19	+	1	0.907	tagtaACATGttaatca	Gain of TFBS
8-69227903-G-C	Ref	V$CHCH_01	23	-	1	1	cCCCCG	Loss of TFBS
8-69227903-G-C	Ref	V$BEN_01	24	-	1	0.982	cccCGCTG	Loss of TFBS
8-69227903-G-C	Ref	V$CPBP_Q6	23	+	1	1	CCCCCgc	Loss of TFBS
8-88796988-G-A	Ref	V$RHOX11_01	10	+	1	0.864	ggtagGCTGTagtccac	Score-Change
8-88796988-G-A	Alt	V$RHOX11_01	10	+	1	0.868	ggtagGCTGTagtccat	Score-Change
8-69227903-G-C	Alt	V$CHCH_01	21	-	1	1	cCCCCG	Gain of TFBS
8-69227903-G-C	Alt	V$CPBP_Q6	21	+	1	1	CCCCCgc	Gain of TFBS
8-98602164-A-G	Alt	V$XBP1_01	18	-	0.896	0.82	atctctTACGTcttata	Gain of TFBS
8-98602164-A-G	Alt	V$XBP1_01	19	+	0.892	0.848	tctcttACGTCttatat	Gain of TFBS
9-38627996-T-C	Ref	V$ZNF333_01	21	+	1	1	ATAAT	No Change
9-38627996-T-C	Alt	V$ZNF333_01	21	+	1	1	ATAAT	No Change
9-38627996-T-C	Ref	V$HMX1_02	16	-	1	0.855	actggaTAATTgcagta	Loss of TFBS
9-38628060-A-C	Ref	V$FAC1_01	17	+	0.978	0.929	tatcAAAACacttg	Loss of TFBS
9-86009773-T-A	Ref	V$PLZF_02	19	-	0.978	0.811	caccacttgttcTTTTAccatctcagcag	Loss of TFBS
9-32414226-T-C	Ref	V$SRY_Q6	25	-	1	1	aAACAA	Loss of TFBS
9-32414226-T-C	Alt	V$HMX1_02	10	-	1	0.814	gagcacTAATTgagaag	Gain of TFBS

## Sheet: Dama Spleen
SNP ID	Allele	PWM	Pos	Strand	CSS	MSS	Seq	Consequence
10-47023658-G-A	Ref	V$GLI_Q3	23	-	1	0.98	tcCCACCcac	Loss of TFBS
10-47023676-T-C	Ref	V$NFAT1_Q4	20	-	1	1	tTTTCC	No Change
10-47023676-T-C	Alt	V$NFAT1_Q4	20	-	1	1	tTTTCC	No Change
10-47023819-G-A	Alt	V$ING4_01	23	-	1	1	TGGTGg	Gain of TFBS
21-56660383-C-A	Ref	V$XBP1_01	17	-	1	0.853	taaaatCACGTtcaagc	Loss of TFBS
21-56660383-C-A	Ref	V$HDX_01	13	+	1	0.929	ttgttaaAATCAcgttc	No Change
21-56660383-C-A	Alt	V$HDX_01	13	+	1	0.929	ttgttaaAATCActttc	No Change
21-56660383-C-A	Ref	V$CPHX_01	12	-	0.705	0.841	ctTGTTAaaatcac	No Change
21-56660383-C-A	Alt	V$CPHX_01	12	-	0.705	0.841	ctTGTTAaaatcac	No Change
21-56660383-C-A	Ref	V$CPHX_01	13	+	1	0.852	ttgttaaAATCAcg	Score-Change
21-56660383-C-A	Alt	V$CPHX_01	13	+	1	0.854	ttgttaaAATCAct	Score-Change
25-38409112-G-T	Ref	V$CPBP_Q6	26	+	1	1	GCCCCtg	Loss of TFBS
3-997768-A-G	Ref	V$CDX2_Q5_02	26	-	1	1	tATAAA	Loss of TFBS
3-997768-A-G	Ref	V$POU2F1_Q6	17	+	1	0.996	caattTGCATat	Loss of TFBS
3-998105-C-G	Ref	V$HES1_Q6	21	-	1	0.98	tgcTCGTGcc	Loss of TFBS
3-998117-A-G	Ref	V$GEN_INI_B	19	+	0.996	0.997	cctCATTT	Score-Change
3-998117-A-G	Alt	V$GEN_INI_B	19	+	1	1	cctCATTC	Score-Change
3-17118164-C-T	Ref	V$SIX1_01	9	+	1	0.886	ccctggcTATCAcaggt	No Change
3-17118164-C-T	Alt	V$SIX1_01	9	+	1	0.886	ccctggcTATCAcaggt	No Change
8-59864361-C-T	Alt	V$HMX1_02	11	+	0.835	0.814	agagacATTTAatccaa	Gain of TFBS
9-32414226-T-C	Ref	V$SRY_Q6	25	-	1	1	aAACAA	Loss of TFBS
9-87023029-G-A	Ref	V$COE1_Q6	25	+	0.99	0.977	gccCAAGGgactct	Loss of TFBS
9-32414226-T-C	Alt	V$HMX1_02	10	-	1	0.814	gagcacTAATTgagaag	Gain of TFBS

## Sheet: Dama Lymph node
SNP ID	Allele	PWM	Pos	Strand	CSS	MSS	Seq	Consequence
11-92395399-G-C	Ref	V$AP2ALPHA_03	22	+	0.954	0.901	ggGGCCTccggcgag	Loss of TFBS
11-92395399-G-C	Ref	V$AP2ALPHA_03	22	-	0.901	0.901	ggggcctcCGGCGag	Loss of TFBS
11-92395399-G-C	Ref	V$CPBP_Q6	20	-	1	1	gtGGGGC	No Change
11-92395399-G-C	Alt	V$CPBP_Q6	20	-	1	1	gtGGGGG	No Change
13-60623339-G-A	Ref	V$CPHX_01	25	-	0.739	0.847	acTGCTTctatcac	Score-Change
13-60623339-G-A	Alt	V$CPHX_01	25	-	0.739	0.861	atTGCTTctatcac	Score-Change
13-60623339-G-A	Ref	V$CPHX_01	26	+	0.963	0.835	ctgcttcTATCAcc	No Change
13-60623339-G-A	Alt	V$CPHX_01	26	+	0.963	0.835	ttgcttcTATCAcc	No Change
18-53310381-C-A	Ref	V$HOXB13_01	13	+	1	0.923	tcgcgaATAAAaggcc	Score-Change
18-53310381-C-A	Alt	V$HOXB13_01	13	+	1	0.926	tcgcgaATAAAagtcc	Score-Change
19-38500144-T-C	Ref	V$HOMEZ_01	9	-	0.773	0.784	cttctaAACCAtgaccc	No Change
19-38500144-T-C	Alt	V$HOMEZ_01	9	-	0.773	0.784	cttctaAACCAtgaccc	No Change
19-38500147-G-A	Ref	V$HOMEZ_01	12	-	0.773	0.784	cttctaAACCAtgaccc	Score-Change
19-38500147-G-A	Alt	V$HOMEZ_01	12	-	0.773	0.797	cttctaAACCAtgatcc	Score-Change
23-7463473-C-A	Ref	V$RHOX11_01	15	-	1	0.901	tcagatgACAGCttccg	Loss of TFBS
23-7463473-C-A	Ref	V$RHOX11_01	21	+	1	0.901	cggaaGCTGTcatctga	Loss of TFBS
4-119409241-C-T	Alt	V$IRX2_01	26	-	0.788	0.842	atgtctaCATTTattta	Gain of TFBS
4-119409561-C-T	Alt	V$CDPCR1_01	23	-	0.929	0.918	acaaTCAATt	Gain of TFBS
4-119409561-C-T	Alt	V$DUXL_01	19	+	1	0.854	atttacAATCAatttat	Gain of TFBS
5-56213959-G-C	Ref	V$RELA_Q6	14	-	0.913	0.944	cgggaaGATCCc	No Change
5-56213959-G-C	Alt	V$RELA_Q6	14	-	0.913	0.944	cgggaaGATCCc	No Change
7-75136773-A-G	Ref	V$DUXL_01	13	-	1	0.852	cagtacTGATTggacca	Score-Change
7-75136773-A-G	Alt	V$DUXL_01	13	-	1	0.876	cagtacTGATTgggcca	Score-Change
7-75136773-A-G	Ref	V$CPHX_01	17	-	1	0.857	acTGATTggaccag	Loss of TFBS
7-75136773-A-G	Ref	V$CPHX_01	18	+	0.708	0.832	ctgattgGACCAgt	Loss of TFBS
7-75136986-G-A	Ref	V$HOMEZ_01	25	+	0.89	0.79	agatctTCGGTtttgcg	Score-Change
7-75136986-G-A	Alt	V$HOMEZ_01	25	+	0.89	0.792	aaatctTCGGTtttgcg	Score-Change
7-75136773-A-G	Ref	V$DUXL_01	23	+	1	0.852	tggtccAATCAgtactg	Score-Change
7-75136773-A-G	Alt	V$DUXL_01	23	+	1	0.876	tggcccAATCAgtactg	Score-Change
7-75136773-A-G	Ref	V$CPHX_01	21	-	0.708	0.832	acTGGTCcaatcag	Loss of TFBS
7-75136773-A-G	Ref	V$CPHX_01	22	+	1	0.857	ctggtccAATCAgt	Loss of TFBS
7-75136986-G-A	Ref	V$HOMEZ_01	11	-	0.89	0.79	cgcaaaACCGAagatct	Score-Change
7-75136986-G-A	Alt	V$HOMEZ_01	11	-	0.89	0.792	cgcaaaACCGAagattt	Score-Change
8-59343736-A-G	Ref	V$ZIC1_05	12	+	1	0.955	actccCAGCAtgcat	Score-Change
8-59343736-A-G	Alt	V$ZIC1_05	12	+	1	0.952	actccCAGCAtgcac	Score-Change
8-59344348-A-C	Ref	V$CDPCR1_01	20	+	1	0.925	aATCGAttcc	Loss of TFBS
8-59344348-A-C	Ref	V$HOMEZ_01	15	-	0.918	0.864	attttaATCGAttccag	Loss of TFBS
8-59344348-A-C	Ref	V$HOMEZ_01	16	+	0.918	0.89	ttttaaTCGATtccagt	Loss of TFBS
8-59344348-A-C	Ref	V$HMX1_02	13	-	0.861	0.847	taatttTAATCgattcc	Loss of TFBS
