# Supplementary material for: Deciphering the Molecular Mechanism Underlying African Animal Trypanosomiasis by Means of the 1000 Bull Genomes Project Genomic Dataset
Source: Biology (Basel). 2022 May 13;11(5):742. doi: 10.3390/biology11050742 (PMC9138820; doi:10.3390/biology11050742)
Supplement: Supplementary file 1 [file biology-11-00742-s001.zip › SupplementaryFileS3.xlsx]

## Sheet: Boran
BORAN
MEGs harbouring rSNPs in their promoter regions
Liver			Spleen			Lymph node
Gain of TFBS	Loss of TFBS		Gain of TFBS	Loss of TFBS		Gain of TFBS	Loss of TFBS
ENSBTAG00000005862	ENSBTAG00000001721		ENSBTAG00000035556	ENSBTAG00000035556		ENSBTAG00000013084	ENSBTAG00000011556
ENSBTAG00000035556	ENSBTAG00000015413		ENSBTAG00000004777	ENSBTAG00000004777		ENSBTAG00000011488	ENSBTAG00000017747
ENSBTAG00000000524	ENSBTAG00000015221		ENSBTAG00000022155	ENSBTAG00000032719		ENSBTAG00000017747	ENSBTAG00000026886
ENSBTAG00000023814	ENSBTAG00000035556		ENSBTAG00000001265	ENSBTAG00000017450		ENSBTAG00000026886	ENSBTAG00000021222
ENSBTAG00000014824	ENSBTAG00000000752		ENSBTAG00000017450	ENSBTAG00000021087		ENSBTAG00000020645	ENSBTAG00000012234
ENSBTAG00000004931	ENSBTAG00000015895		ENSBTAG00000021087	ENSBTAG00000005373		ENSBTAG00000019133	ENSBTAG00000003543
ENSBTAG00000005269	ENSBTAG00000001578		ENSBTAG00000005373	ENSBTAG00000004498		ENSBTAG00000003543
ENSBTAG00000011998	ENSBTAG00000014824		ENSBTAG00000010795	ENSBTAG00000000898
ENSBTAG00000018469	ENSBTAG00000004931		ENSBTAG00000020262	ENSBTAG00000004510
ENSBTAG00000008136	ENSBTAG00000011998		ENSBTAG00000006482	ENSBTAG00000020262
ENSBTAG00000008765	ENSBTAG00000018469		ENSBTAG00000014024	ENSBTAG00000006482
ENSBTAG00000002298	ENSBTAG00000008136		ENSBTAG00000019508	ENSBTAG00000010604
ENSBTAG00000053497	ENSBTAG00000002298		ENSBTAG00000013545	ENSBTAG00000014024
ENSBTAG00000021934	ENSBTAG00000002866		ENSBTAG00000016388	ENSBTAG00000027407
ENSBTAG00000020297	ENSBTAG00000031332		ENSBTAG00000018785	ENSBTAG00000000873
ENSBTAG00000006065	ENSBTAG00000020297		ENSBTAG00000000873	ENSBTAG00000021474
ENSBTAG00000020030	ENSBTAG00000008216		ENSBTAG00000021474	ENSBTAG00000019663
ENSBTAG00000003450	ENSBTAG00000012090		ENSBTAG00000019663	ENSBTAG00000010820
ENSBTAG00000000277	ENSBTAG00000012526		ENSBTAG00000010071	ENSBTAG00000024701
ENSBTAG00000003692	ENSBTAG00000006065		ENSBTAG00000024701	ENSBTAG00000007595
ENSBTAG00000004448	ENSBTAG00000027316		ENSBTAG00000007595	ENSBTAG00000000837
ENSBTAG00000012936	ENSBTAG00000000277		ENSBTAG00000012288	ENSBTAG00000006685
ENSBTAG00000014548	ENSBTAG00000003692		ENSBTAG00000013150	ENSBTAG00000007728
ENSBTAG00000008008	ENSBTAG00000008545		ENSBTAG00000007728	ENSBTAG00000013971
ENSBTAG00000008816	ENSBTAG00000008761		ENSBTAG00000016075	ENSBTAG00000015912
ENSBTAG00000009346	ENSBTAG00000009346		ENSBTAG00000010627	ENSBTAG00000016041
ENSBTAG00000016315	ENSBTAG00000007172		ENSBTAG00000016041	ENSBTAG00000020689
ENSBTAG00000005702	ENSBTAG00000015912		ENSBTAG00000011815	ENSBTAG00000018897
ENSBTAG00000007172	ENSBTAG00000008852		ENSBTAG00000020689	ENSBTAG00000001120
ENSBTAG00000006754	ENSBTAG00000045795		ENSBTAG00000011488	ENSBTAG00000001830
ENSBTAG00000008852	ENSBTAG00000008116		ENSBTAG00000003014	ENSBTAG00000021060
ENSBTAG00000045795	ENSBTAG00000013653		ENSBTAG00000001830	ENSBTAG00000017220
ENSBTAG00000014113	ENSBTAG00000039684		ENSBTAG00000030542	ENSBTAG00000019153
ENSBTAG00000008116	ENSBTAG00000016254		ENSBTAG00000021060	ENSBTAG00000017136
ENSBTAG00000013100	ENSBTAG00000013573		ENSBTAG00000017220	ENSBTAG00000016894
ENSBTAG00000010125	ENSBTAG00000012695		ENSBTAG00000000356	ENSBTAG00000013282
ENSBTAG00000012225	ENSBTAG00000001192		ENSBTAG00000017136	ENSBTAG00000009251
ENSBTAG00000001192	ENSBTAG00000001296		ENSBTAG00000016894	ENSBTAG00000021762
ENSBTAG00000001296	ENSBTAG00000011196		ENSBTAG00000021762	ENSBTAG00000020023
ENSBTAG00000011196	ENSBTAG00000007153		ENSBTAG00000007392	ENSBTAG00000002610
ENSBTAG00000007153	ENSBTAG00000012801		ENSBTAG00000018020	ENSBTAG00000018123
ENSBTAG00000003458	ENSBTAG00000014239		ENSBTAG00000007315	ENSBTAG00000018020
ENSBTAG00000008915	ENSBTAG00000009381		ENSBTAG00000003328	ENSBTAG00000007315
ENSBTAG00000003728	ENSBTAG00000003728		ENSBTAG00000030962	ENSBTAG00000003328
ENSBTAG00000000672	ENSBTAG00000021424		ENSBTAG00000019315	ENSBTAG00000030915
ENSBTAG00000021424	ENSBTAG00000016098		ENSBTAG00000021902	ENSBTAG00000030962
ENSBTAG00000016098	ENSBTAG00000008719		ENSBTAG00000014823	ENSBTAG00000019315
ENSBTAG00000008719	ENSBTAG00000014272		ENSBTAG00000011832	ENSBTAG00000021902
ENSBTAG00000020645	ENSBTAG00000001207		ENSBTAG00000009969	ENSBTAG00000016824
ENSBTAG00000015829	ENSBTAG00000007000		ENSBTAG00000006391	ENSBTAG00000008184
ENSBTAG00000014272	ENSBTAG00000002101		ENSBTAG00000005446	ENSBTAG00000009547
ENSBTAG00000001207	ENSBTAG00000019423		ENSBTAG00000007474	ENSBTAG00000007402
ENSBTAG00000002101	ENSBTAG00000009837		ENSBTAG00000007402	ENSBTAG00000018499
ENSBTAG00000018562	ENSBTAG00000007103		ENSBTAG00000023032	ENSBTAG00000002669
ENSBTAG00000018050	ENSBTAG00000020535		ENSBTAG00000018499	ENSBTAG00000011846
ENSBTAG00000020535	ENSBTAG00000021430		ENSBTAG00000003550	ENSBTAG00000002095
ENSBTAG00000045767	ENSBTAG00000053390		ENSBTAG00000011846	ENSBTAG00000005076
ENSBTAG00000021430	ENSBTAG00000010888		ENSBTAG00000002095	ENSBTAG00000006125
ENSBTAG00000053390	ENSBTAG00000002669		ENSBTAG00000005076	ENSBTAG00000000098
ENSBTAG00000010888	ENSBTAG00000011843		ENSBTAG00000017689	ENSBTAG00000002823
ENSBTAG00000013300	ENSBTAG00000014326		ENSBTAG00000006125	ENSBTAG00000003238
ENSBTAG00000003550	ENSBTAG00000015363		ENSBTAG00000001519	ENSBTAG00000015366
ENSBTAG00000008942	ENSBTAG00000017256		ENSBTAG00000000098	ENSBTAG00000049397
ENSBTAG00000015363	ENSBTAG00000011327		ENSBTAG00000039719	ENSBTAG00000013123
ENSBTAG00000040512	ENSBTAG00000040512		ENSBTAG00000003238	ENSBTAG00000013126
ENSBTAG00000024503	ENSBTAG00000024503		ENSBTAG00000019780	ENSBTAG00000019780
ENSBTAG00000000074	ENSBTAG00000006359		ENSBTAG00000021615	ENSBTAG00000006200
ENSBTAG00000015844	ENSBTAG00000001198		ENSBTAG00000012481	ENSBTAG00000008933
ENSBTAG00000008550	ENSBTAG00000030940		ENSBTAG00000026088	ENSBTAG00000026088
ENSBTAG00000030940	ENSBTAG00000008550		ENSBTAG00000011043	ENSBTAG00000010179
ENSBTAG00000001198	ENSBTAG00000034154		ENSBTAG00000010179	ENSBTAG00000003543
ENSBTAG00000016131	ENSBTAG00000040065		ENSBTAG00000002736	ENSBTAG00000004403
ENSBTAG00000004072	ENSBTAG00000008933		ENSBTAG00000003543	ENSBTAG00000020446
ENSBTAG00000008143	ENSBTAG00000001517		ENSBTAG00000020446	ENSBTAG00000006374
ENSBTAG00000009956	ENSBTAG00000004230		ENSBTAG00000015032	ENSBTAG00000015498
ENSBTAG00000001517	ENSBTAG00000011944		ENSBTAG00000018667	ENSBTAG00000000019
ENSBTAG00000011043	ENSBTAG00000019366		ENSBTAG00000011424
ENSBTAG00000004999	ENSBTAG00000012632		ENSBTAG00000015804
ENSBTAG00000006307	ENSBTAG00000019667		ENSBTAG00000034531
ENSBTAG00000021214	ENSBTAG00000002882		ENSBTAG00000000019
ENSBTAG00000004230	ENSBTAG00000004112		ENSBTAG00000006523
ENSBTAG00000018531	ENSBTAG00000004553
ENSBTAG00000012632	ENSBTAG00000014773
ENSBTAG00000021818	ENSBTAG00000000250
ENSBTAG00000002736	ENSBTAG00000033316
ENSBTAG00000011252	ENSBTAG00000003341
ENSBTAG00000002882	ENSBTAG00000001956
ENSBTAG00000004112	ENSBTAG00000012931
ENSBTAG00000039319	ENSBTAG00000011851
ENSBTAG00000000250	ENSBTAG00000008147
ENSBTAG00000011416	ENSBTAG00000021830
ENSBTAG00000003341	ENSBTAG00000051913
ENSBTAG00000011814	ENSBTAG00000010204
ENSBTAG00000004997	ENSBTAG00000032007
ENSBTAG00000001956
ENSBTAG00000012931
ENSBTAG00000003076
ENSBTAG00000008147
ENSBTAG00000021830
ENSBTAG00000010204

## Sheet: NDama
N'DAMA
MEGs harbouring rSNPs in their promoter regions
Liver			Spleen			Lymph node
Gain of TFBS	Loss of TFBS		Gain of TFBS	Loss of TFBS		Gain of TFBS	Loss of TFBS
ENSBTAG00000005862	ENSBTAG00000001721		ENSBTAG00000005373	ENSBTAG00000005373		ENSBTAG00000016131	ENSBTAG00000012090
ENSBTAG00000000524	ENSBTAG00000001578		ENSBTAG00000011424	ENSBTAG00000018123			ENSBTAG00000010723
ENSBTAG00000018189	ENSBTAG00000004931		ENSBTAG00000012931	ENSBTAG00000009547			ENSBTAG00000014773
ENSBTAG00000023814	ENSBTAG00000011998			ENSBTAG00000002823			ENSBTAG00000015005
ENSBTAG00000004931	ENSBTAG00000020297			ENSBTAG00000012931
ENSBTAG00000005269	ENSBTAG00000008216			ENSBTAG00000032007
ENSBTAG00000011998	ENSBTAG00000012090
ENSBTAG00000008765	ENSBTAG00000012526
ENSBTAG00000053497	ENSBTAG00000006065
ENSBTAG00000021935	ENSBTAG00000000277
ENSBTAG00000020297	ENSBTAG00000003692
ENSBTAG00000006065	ENSBTAG00000006685
ENSBTAG00000016388	ENSBTAG00000039684
ENSBTAG00000000277	ENSBTAG00000013573
ENSBTAG00000003692	ENSBTAG00000012695
ENSBTAG00000004448	ENSBTAG00000011196
ENSBTAG00000008008	ENSBTAG00000007153
ENSBTAG00000016315	ENSBTAG00000013282
ENSBTAG00000010627	ENSBTAG00000014239
ENSBTAG00000013100	ENSBTAG00000009381
ENSBTAG00000012225	ENSBTAG00000021424
ENSBTAG00000011196	ENSBTAG00000008719
ENSBTAG00000007153	ENSBTAG00000002101
ENSBTAG00000003458	ENSBTAG00000007103
ENSBTAG00000008915	ENSBTAG00000020535
ENSBTAG00000000672	ENSBTAG00000053390
ENSBTAG00000021424	ENSBTAG00000010888
ENSBTAG00000008719	ENSBTAG00000002669
ENSBTAG00000020645	ENSBTAG00000014326
ENSBTAG00000015829	ENSBTAG00000015363
ENSBTAG00000002101	ENSBTAG00000040512
ENSBTAG00000018562	ENSBTAG00000024503
ENSBTAG00000020535	ENSBTAG00000002823
ENSBTAG00000045767	ENSBTAG00000008550
ENSBTAG00000053390	ENSBTAG00000009850
ENSBTAG00000010888	ENSBTAG00000030940
ENSBTAG00000015363	ENSBTAG00000001198
ENSBTAG00000040512	ENSBTAG00000040065
ENSBTAG00000024503	ENSBTAG00000019366
ENSBTAG00000000074	ENSBTAG00000002882
ENSBTAG00000001198	ENSBTAG00000004553
ENSBTAG00000009850	ENSBTAG00000014773
ENSBTAG00000030940	ENSBTAG00000003341
ENSBTAG00000008550	ENSBTAG00000012931
ENSBTAG00000016131	ENSBTAG00000011851
ENSBTAG00000004072	ENSBTAG00000051913
ENSBTAG00000008143
ENSBTAG00000011043
ENSBTAG00000004999
ENSBTAG00000006307
ENSBTAG00000021818
ENSBTAG00000002736
ENSBTAG00000002882
ENSBTAG00000003341
ENSBTAG00000004997
ENSBTAG00000012931
